# Supplementary material for: Molecular Mechanisms and Crosstalk Signaling in Soybean’s Response to Water Deficit and Excess: Implications for Stress Resilience and Productivity
Source: Plants (Basel). 2025 Oct 23;14(21):3245. doi: 10.3390/plants14213245 (PMC12608869; doi:10.3390/plants14213245)
Supplement: Supplementary file 1 [file plants-14-03245-s001.zip]

Archive with 2 entries (2 files):
- Supplementary File 1 - Primer Sequences.pdf
- Supplementary File 2 - PNAseq Groups.xlsx
