# Supplementary material for: Molecular Mechanisms and Crosstalk Signaling in Soybean’s Response to Water Deficit and Excess: Implications for Stress Resilience and Productivity
Source: Plants (Basel). 2025 Oct 23;14(21):3245. doi: 10.3390/plants14213245 (PMC12608869; doi:10.3390/plants14213245)
Supplement: Supplementary file 1 [file plants-14-03245-s001.zip › Supplementary File 2 - PNAseq Groups.xlsx]

## Sheet: GROUP 1 - up WD and WE
Supplementary File 2A - Differentially expressed up-regulated genes in response to water deficit (WD) and water excess (WE) conditions.
GeneName	log2fdc Gfold DH R1	log2fdc Gfold DH R2	log2fdc Gfold DH R3	log2fdc EdgeR DH R4	log2fdc Gfold EH R1	log2fdc Gfold EH R2	log2fdc Gfold EH R3	log2fdc EdgeR EH R4	Annotation
Glyma.04G100300	3.66132	3.92003	3.46	3.68961	3.41757	4.1084	2.62599	3.37481	(PHI-1) PROTEIN, PUTATIVE-RELATED
Glyma.04G100400	2.03026	2.34113	2.02	2.08668	1.99707	2.69761	1.56369	2.04552	(PHI-1) PROTEIN, PUTATIVE-RELATED
Glyma.06G102000	3.6427	3.79764	3.3	3.57462	2.72569	3.42125	2.03437	2.74745	(PHI-1) PROTEIN, PUTATIVE-RELATED
Glyma.14G176400	4.46194	4.48125	3.43	4.07786	2.59354	3.28036	1.03014	2.23315	(PHI-1) PROTEIN, PUTATIVE-RELATED
Glyma.09G255000	4.42031	2.76522	2.96	4.67854	4.877	3.83254	3.95614	5.71686	1-AMINOCYCLOPROPANE-1-CARBOXYLATE SYNTHASE-LIKE PROTEIN 1
Glyma.18G238100	3.00527	3.93514	2.49	6.74702	5.03312	4.68054	3.4036	8.16391	1-AMINOCYCLOPROPANE-1-CARBOXYLATE SYNTHASE-LIKE PROTEIN 1
Glyma.12G013100	1.56895	3.19501	3.52	2.76545	1.21627	2.11711	2.45293	1.79965	23.5 KDA HEAT SHOCK PROTEIN, MITOCHONDRIAL-RELATED
Glyma.02G238800	2.58223	2.33579	2.3	2.39296	1.50934	1.31094	1.13789	1.26877	2-hydroxyacyl-CoA lyase 1 (HACL1)
Glyma.14G207700	2.07502	2.13517	2.07	2.09661	1.63006	1.60571	1.55374	1.58534	2-hydroxyacyl-CoA lyase 1 (HACL1)
Glyma.13G173400	1.45202	2.49314	2.1	1.8948	2.86319	3.37569	3.38686	3.0979	2-hydroxyisoflavanone synthase / Isoflavonoid synthase
Glyma.08G178100	1.91781	1.05472	2.01	1.76151	2.24521	1.81874	1.95614	2.09289	2-NITROPROPANE DIOXYGENASE-LIKE PROTEIN
Glyma.16G077900	3.89063	3.14664	3.27	3.47153	2.57426	2.15577	2.14331	2.2705	2-OXOGLUTARATE (2OG) AND FE(II)-DEPENDENT OXYGENASE SUPERFAMILY PROTEIN-RELATED
Glyma.13G244900	2.12333	1.8724	2.3	2.08263	1.30634	1.52154	1.59167	1.45068	3'(2'), 5'-bisphosphate nucleotidase (E3.1.3.7, cysQ, MET22, BPNT1)
Glyma.08G177300	4.4907	3.25707	2.86	4.58863	4.74771	3.68054	3.26754	4.91545	3,4-dihydroxy-2-butanone-4-phosphate synthase / L-3,4-dihydroxybutan-2-one-4-phosphate synthase
Glyma.15G055700	4.28381	4.57257	4	4.71086	4.76266	5.53615	4.63967	5.37381	3,4-dihydroxy-2-butanone-4-phosphate synthase / L-3,4-dihydroxybutan-2-one-4-phosphate synthase
Glyma.03G142100	3.37967	4.59811	3.84	5.23772	7.28687	8.36237	7.81638	9.17515	3,9-dihydroxypterocarpan 6A-monooxygenase / 3,9-dihydroxypterocarpan 6A-hydroxylase
Glyma.04G149300	4.6427	3.77164	3.17	3.81363	3.47261	3.04565	2.43419	2.89929	3-KETOACYL-COA SYNTHASE 11
Glyma.07G064600	2.1308	2.80084	2.93	2.64638	3.32391	2.99604	3.77444	3.42339	3-METHYL-2-OXOBUTANOATE HYDROXYMETHYLTRANSFERASE
Glyma.14G223200	2.26887	2.13961	2.14	2.15972	1.12211	1.36623	1.00393	1.07593	4-COUMARATE--COA LIGASE-LIKE 2-RELATED
Glyma.19G022000	1.40013	1.89271	2.27	1.73811	1.877	2.70718	3.76179	2.63158	60S RIBOSOMAL PROTEIN L34 // SUBFAMILY NOT NAMED
Glyma.19G018600	3.68007	3.37599	3.38	3.48505	2.89456	2.18439	2.18566	2.40412	AAA-TYPE ATPASE FAMILY PROTEIN-RELATED
Glyma.02G104300	4.01999	3.52443	3.65	3.7751	3.74494	3.97964	3.56817	3.74207	abscisate beta-glucosyltransferase (AOG)
Glyma.01G153300	5.03413	4.96023	3.58	4.44532	2.95125	4.02898	1.87175	2.88188	ABSCISIC ACID 8'-HYDROXYLASE 1-RELATED
Glyma.16G076600	5.1968	4.48403	3.17	4.88847	2.97011	2.64186	1.27432	2.82098	ABSCISIC ACID 8'-HYDROXYLASE 1-RELATED
Glyma.07G155500	2.55155	2.67211	2.12	2.39094	2.18829	2.63305	1.94517	2.14638	ABSCISIC ACID RECEPTOR PYL4
Glyma.18G206000	3.05774	3.07264	2.84	3.00371	2.91764	2.66674	2.78211	2.77743	ABSCISIC ACID RECEPTOR PYL4
Glyma.02G261900	2.6427	4.05062	4.28	3.48028	3.5203	4.96065	5.50794	4.49961	ABSCISIC ACID RECEPTOR PYL5
Glyma.11G233300	3.6427	3.35018	3.11	3.55167	4.6546	6.12111	3.88903	4.93003	ABSCISIC ACID RECEPTOR PYL5
Glyma.04G182600	3.11219	4.032	3.93	3.69403	3.33268	3.93208	4.42152	3.92274	ACHAETE-SCUTE TRANSCRIPTION FACTOR-RELATED // SUBFAMILY NOT NAMED
Glyma.07G261500	2.36693	1.57257	2.42	2.19485	1.85033	1.45582	1.89298	1.79078	Adenylyl-sulfate reductase (thioredoxin) / Thioredoxin-dependent 5'-adenylylsulfate reductase
Glyma.03G056800	4.22001	4.30954	3.55	4.17099	2.48468	2.20576	1.51463	2.11722	ALC-INTERACTING PROTEIN 1
Glyma.17G067800	3.91596	3.84959	2.98	3.49538	2.81257	2.84671	1.97902	2.39813	ALPHA,ALPHA-TREHALOSE-PHOSPHATE SYNTHASE [UDP-FORMING] 11-RELATED
Glyma.10G014400	3.78419	2.70333	2.96	3.16159	2.34836	1.68054	1.34978	1.73437	ALPHA/BETA-HYDROLASES SUPERFAMILY PROTEIN
Glyma.02G268200	3.5234	3.96489	3.55	3.62476	4.78724	5.18304	4.30084	4.67391	aminocyclopropanecarboxylate oxidase (E1.14.17.4)
Glyma.08G050400	3.74224	3.01314	4.18	4.38374	7.18234	5.47145	7.62083	7.61051	aminocyclopropanecarboxylate oxidase (E1.14.17.4)
Glyma.14G048900	3.31774	2.56519	2.28	3.05395	4.04396	3.87319	3.63626	4.25999	aminocyclopropanecarboxylate oxidase (E1.14.17.4)
Glyma.14G049000	2.0693	2.73388	2.17	3.86892	2.61478	3.48052	2.79062	4.70089	aminocyclopropanecarboxylate oxidase (E1.14.17.4)
Glyma.01G193000	3.09838	1.86475	2.31	2.93542	3.12623	2.8028	2.19715	3.2393	Aminoglycoside 6'-N-acetyltransferase / Kanamycin 6'-N-acetyltransferase
Glyma.13G069200	3.36123	3.87374	3.9	3.62541	1.53199	2.09558	1.95614	1.72695	AN1-TYPE ZINC FINGER PROTEIN 1
Glyma.12G117000	3.09838	2.85268	3.28	3.15024	2.8376	3.39575	3.14879	3.1563	AP2 domain (AP2)
Glyma.13G236500	2.23831	3.16575	2.84	2.60421	2.48948	3.95725	3.12961	3.04198	AP2 domain (AP2)
Glyma.15G077000	2.97285	2.15753	2.88	2.89448	2.63524	3.41751	2.2516	2.78822	AP2 domain (AP2)
Glyma.16G164800	7.03698	5.94796	4.53	5.78511	4.33268	2.87319	2.12898	3.00506	AP2 domain (AP2)
Glyma.18G281400	2.22963	3.22465	2.9	2.79354	3.76309	4.20311	4.41466	4.13753	AP2 domain (AP2)
Glyma.20G155200	5.05502	4.59009	4.78	4.77146	2.02335	1.46656	1.5671	1.61411	AP2 domain (AP2)
Glyma.07G087200	1.98967	2.37402	2.28	2.17815	1.15107	2.13622	1.08167	1.23786	ARABINOGALACTAN PEPTIDE 16-RELATED
Glyma.13G181000	6.77786	5.84203	3.18	9.72652	5.5026	6.2655	2.2516	9.07915	ASPARAGINE SYNTHETASE // SUBFAMILY NOT NAMED
Glyma.04G248700	4.34314	3.28092	2.94	4.3591	2.91764	2.19511	1.23921	2.85767	ASPARTYL PROTEASE FAMILY PROTEIN-RELATED
Glyma.05G058900	2.83535	2.24326	2.55	2.52614	2.86319	2.8028	2.00767	2.47172	ASPARTYL PROTEASES // SUBFAMILY NOT NAMED
Glyma.02G213500	1.23127	2.24326	2.11	1.7888	2.52215	3.90713	3.5628	3.20541	AT-HOOK MOTIF NUCLEAR LOCALIZED PROTEIN 17-RELATED
Glyma.04G091600	2.63181	3.49523	3.38	3.03604	3.80813	5.00141	5.01241	4.46195	AT-HOOK MOTIF NUCLEAR LOCALIZED PROTEIN 17-RELATED
Glyma.09G250700	2.59588	2.91827	2.44	2.62471	2.97857	3.46929	3.10721	3.11512	ATYPICAL DUAL-SPECIFICITY PHOSPHATASE
Glyma.09G195600	3.42031	3.15753	3.84	7.39701	4.16275	2.16269	4.08167	7.45389	AUXIN EFFLUX CARRIER FAMILY PROTEIN-RELATED
Glyma.20G010000	5.4792	3.25707	3.55	4.79446	5.27128	2.45815	2.2516	4.18866	AUXIN RESPONSE FACTOR 30-RELATED
Glyma.05G101300	3.23224	2.0781	2.93	2.84849	1.97011	1.19511	2.30406	1.90292	auxin responsive GH3 gene family (GH3)
Glyma.17G008000	3.2317	2.3198	3.34	3.12224	2.38817	2.61015	2.91625	2.68988	AUXIN-INDUCED IN ROOT CULTURES PROTEIN 12
Glyma.17G112300	2.34992	2.05062	2.31	2.00904	4.11028	2.81179	3.42745	3.50997	auxin-responsive protein IAA (IAA)
Glyma.18G052100	2.09631	2.17664	2.36	2.25609	1.27344	1.53514	1.66061	1.48089	B3 DOMAIN-CONTAINING TRANSCRIPTION REPRESSOR VAL1-RELATED
Glyma.15G091900	2.06884	1.99819	2.03	1.95576	1.45712	1.46967	1.22487	1.25418	BCL2-ASSOCIATED ATHANOGENE // SUBFAMILY NOT NAMED
Glyma.07G029100	2.84456	2.87943	2.67	2.83734	1.43959	1.61015	2.01754	1.71463	BED FINGER-RELATED // SUBFAMILY NOT NAMED
Glyma.11G039400	4.95811	4.28387	3.37	4.27288	3.55507	2.73943	1.91175	2.75522	beta-amylase (E3.2.1.2)
Glyma.05G043900	2.70982	1.70382	2.19	2.21349	1.68631	1.13325	1.34191	1.33779	BTB/POZ AND TAZ DOMAIN-CONTAINING PROTEIN 2
Glyma.17G126400	2.46947	1.89592	2.21	2.17865	1.02033	1.39217	1.03437	1.07242	BTB/POZ AND TAZ DOMAIN-CONTAINING PROTEIN 2
Glyma.04G044900	2.4697	3.04206	2.01	2.48976	3.30001	4.3157	2.94149	3.50462	C2H2-type zinc finger (zf-C2H2_6)
Glyma.06G045400	2.86283	3.23519	2.2	2.697	2.77519	3.55803	1.95412	2.66103	C2H2-type zinc finger (zf-C2H2_6)
Glyma.12G178900	2.02936	2.63558	2	2.13937	1.73674	2.59808	2.05042	2.0207	C2H2-type zinc finger (zf-C2H2_6)
Glyma.19G214600	5.1929	5.95009	4.39	4.67932	3.44815	3.37569	2.51463	3.07353	C2H2-type zinc finger (zf-C2H2_6)
Glyma.15G040700	3.89424	2.08714	3.82	3.42457	3.16275	2.57773	2.27432	2.69565	C2H2-TYPE ZINC FINGER FAMILY PROTEIN-RELATED
Glyma.10G073600	2.08437	2.49702	2.34	2.20408	2.16275	2.81179	2.88277	2.50121	Calcium/calmodulin-dependent protein kinase / Microtubule-associated protein 2 kinase
Glyma.12G185400	3.2664	3.25707	3.21	3.18983	2.22576	2.00094	2.11409	2.00968	CALPAIN // SUBFAMILY NOT NAMED
Glyma.08G115300	1.95535	1.88477	2	1.86749	1.68759	1.79322	1.39853	1.49687	CAMP-RESPONSE ELEMENT BINDING PROTEIN-RELATED // SUBFAMILY NOT NAMED
Glyma.20G113800	2.02999	2.12547	2	1.99307	1.77942	2.69631	1.49671	1.97804	CARBOXYLESTERASE 6-RELATED
Glyma.01G223600	2.57503	1.69228	2.32	2.1256	2.36852	1.37688	2.1921	1.88266	CATION/H(+) ANTIPORTER 18
Glyma.11G019900	2.5647	3.06804	2.46	2.71934	1.30714	2.21022	1.30406	1.52397	CATION/H(+) ANTIPORTER 18
Glyma.03G171500	2.74224	4.59811	2	2.99449	2.41068	4.61015	1.49671	2.78178	CATION/H(+) ANTIPORTER 20
Glyma.12G056800	1.39925	2.08714	2.28	1.82424	1.35344	2.1183	2.43922	1.83909	CcmE (CcmE)
Glyma.12G187400	2.62384	3.28216	2.66	2.84604	2.60117	3.53215	2.4036	2.80166	CCR4-ASSOCIATED FACTOR 1 HOMOLOG 11-RELATED
Glyma.05G194100	2.15517	2.17823	2.14	2.09921	1.35012	1.40495	1.52819	1.35725	CGI-141-RELATED/LIPASE CONTAINING PROTEIN // SUBFAMILY NOT NAMED
Glyma.08G002100	2.02799	1.84023	2.13	2.00149	1.31448	1.35165	1.63905	1.38786	CGI-141-RELATED/LIPASE CONTAINING PROTEIN // SUBFAMILY NOT NAMED
Glyma.01G091400	3.94387	3.95009	2.31	3.58581	5.87184	5.6676	4.95763	5.60591	chalcone synthase (CHS)
Glyma.08G109200	3.13303	2.27618	2.01	2.61209	4.09349	4.00338	2.94227	3.77239	chalcone synthase (CHS)
Glyma.08G109500	2.98219	3.0432	2.09	2.84873	2.77325	3.83254	2.24606	3.12105	chalcone synthase (CHS)
Glyma.04G203300	1.95313	1.66941	2.16	1.96144	2.03106	1.78038	2.13102	1.97144	CHAPERONE PROTEIN CLPD, CHLOROPLASTIC
Glyma.15G206800	3.69333	3.7425	3.62	4.81633	2.20715	2.98866	2.78211	3.85369	CHITINASE-LIKE PROTEIN-RELATED
Glyma.02G104500	4.30132	2.8313	3.13	3.54651	5.07684	5.03418	4.84654	4.93652	Cinnamate beta-D-glucosyltransferase
Glyma.08G281600	3.35472	3.28306	3.9	3.48764	1.92829	1.71144	1.38653	1.61388	CLASSICAL ARABINOGALACTAN PROTEIN 10-RELATED
Glyma.13G095700	3.00527	2.57257	2.58	2.9386	3.80661	4.65746	3.5411	4.21136	Cotton fibre expressed protein (DUF761)
Glyma.08G249500	2.59434	3.45709	3.55	3.13853	1.7197	1.9801	2.68833	2.02976	COUMAROYL-COA:ANTHOCYANIDIN 3-O-GLUCOSIDE-6''-O-COUMAROYLTRANSFERASE 1-RELATED
Glyma.17G118300	2.62071	2.56622	2.17	2.63653	1.60511	1.48502	1.22463	1.53003	Cyclic nucleotide-binding domain (cNMP_binding) // Ion channel (Ion_trans_2) // KHA, dimerisation domain of potassium ion channel (KHA) // Ankyrin repeats (many copies) (Ank_5)
Glyma.19G115600	3.75233	3.04532	3.13	3.21783	3.158	3.92381	3.16033	3.31073	Cysteamine dioxygenase / Persulfurase
Glyma.11G220300	2.00527	2.35018	2.47	2.21103	2.06964	1.51062	1.81864	1.73684	CYSTEINE-RICH PEPTIDE FAMILY PROTEIN
Glyma.20G137700	3.18431	2.44262	2.91	2.83438	2.41478	2.48616	2.34915	2.39325	CYSTEINE-RICH RECEPTOR-LIKE PROTEIN KINASE 28-RELATED
Glyma.20G137900	4.44678	4.93514	3.78	4.44258	4.35915	6.5859	4.55972	5.22805	CYSTEINE-RICH RECEPTOR-LIKE PROTEIN KINASE 28-RELATED
Glyma.20G137800	3.00527	3.7425	3.62	7.42518	4.70191	4.90293	4.43922	8.62626	CYSTEINE-RICH REPEAT SECRETORY PROTEIN 1-RELATED
Glyma.06G035300	4.51391	3.91034	3.92	4.14037	1.39408	1.01862	1.02027	1.11915	Cytochrome P450 CYP2 subfamily
Glyma.13G068800	2.90574	2.63029	2.49	2.60931	3.85205	4.70004	3.32114	4.01613	Cytochrome P450 CYP2 subfamily
Glyma.18G083900	2.37591	2.34102	2.27	2.31233	1.09564	1.51582	1.18448	1.21971	disease resistance protein RPM1 (RPM1, RPS3)
Glyma.12G011700	1.9527	1.93514	2.08	1.99321	2.1412	2.1183	1.50488	1.86877	DISEASE RESISTANCE PROTEIN RPP13-RELATED
Glyma.11G077400	2.57728	3.24095	2.32	2.64645	1.90096	2.8222	1.5623	1.99443	DNAJ HOMOLOG SUBFAMILY C MEMBER
Glyma.13G230200	2.78954	2.57257	2.04	3.34269	3.20715	4.68054	2.49671	4.38849	Dof domain, zinc finger (zf-Dof)
Glyma.01G180500	1.69333	3.3858	2.16	2.36344	1.95717	3.79919	2.15967	2.60691	Domain of unknown function (DUF4228) (DUF4228)
Glyma.10G266300	2.97918	3.76972	3.61	3.34215	1.83791	3.86111	2.64936	2.69179	Domain of unknown function (DUF4228) (DUF4228)
Glyma.11G121900	3.65553	2.1304	2.65	2.71293	2.97653	2.67155	1.6025	2.36363	Domain of unknown function (DUF4228) (DUF4228)
Glyma.13G099800	2.26831	2.85268	2.96	2.46536	4.19397	5.24242	5.16913	4.61538	Domain of unknown function (DUF4228) (DUF4228)
Glyma.02G092500	5.45984	6.77644	4.38	5.57169	6.36242	6.74766	3.93965	5.85576	Domain of unknown function (DUF588) (DUF588)
Glyma.10G277800	3.59124	3.60072	3.75	3.58948	2.49553	2.81395	3.01786	2.66041	DUPLICATED SANT DNA-BINDING DOMAIN-CONTAINING PROTEIN
Glyma.06G084800	2.01467	1.60956	2.16	1.87491	1.66025	1.15072	1.89664	1.50175	E3 UBIQUITIN-PROTEIN LIGASE ATL42-RELATED
Glyma.04G098100	2.46338	2.61321	2.96	2.7898	1.74771	2.66674	1.95614	1.99884	E3 ubiquitin-protein ligase ATL6/9/15/31/42/55 [EC:6.3.2.19] (ATL6S)
Glyma.03G202600	5.89424	4.87005	4.48	5.06935	3.92652	4.1315	2.44732	3.47532	E3 UBIQUITIN-PROTEIN LIGASE PUB22-RELATED
Glyma.19G200200	3.27592	2.93514	3.31	3.26862	2.52532	4.97005	3.19715	3.89132	E3 UBIQUITIN-PROTEIN LIGASE PUB22-RELATED
Glyma.13G091100	2.79535	3.95464	2.23	3.09799	3.1184	3.02666	1.74102	2.62254	EamA-like transporter family (EamA)
Glyma.17G117100	4.14115	4.06442	3.28	3.99427	1.22165	3.90293	1.57917	2.50322	Early nodulin 93 ENOD93 protein (ENOD93)
Glyma.17G117200	5.42031	1.58284	3.79	3.47691	3.89067	3.78008	3.95204	3.90502	Early nodulin 93 ENOD93 protein (ENOD93)
Glyma.01G182400	3.51391	3.14854	2.96	3.28316	1.67536	1.87319	1.14057	1.58055	EGF-like domain (EGF) // Protein tyrosine kinase (Pkinase_Tyr)
Glyma.04G147000	2.43625	3.0465	2.36	2.59459	2.94586	3.45518	2.88903	3.05963	EIN3-binding F-box protein (EBF1_2)
Glyma.03G201700	1.88265	2.35018	3.63	2.43113	3.02073	3.78008	4.5781	3.53918	EMBRYO SAC DEVELOPMENT ARREST 12 PROTEIN
Glyma.10G081100	2.80218	2.76522	2.8	2.80404	1.61021	2.28822	1.66663	1.83371	EMBRYO SAC DEVELOPMENT ARREST 12 PROTEIN
Glyma.13G048800	4.83535	4.21108	2.48	3.56842	5.90759	5.70657	3.64738	4.85171	endo-1,3(4)-beta-glucanase (E3.2.1.6)
Glyma.03G162700	3.42031	4.47946	4.55	4.33192	6.95717	6.79602	7.85646	7.30559	ethylene-responsive transcription factor 1 (ERF1)
Glyma.13G123100	4.61295	5.28564	3.56	4.66446	6.8858	6.96065	6.06149	6.775	ethylene-responsive transcription factor 1 (ERF1)
Glyma.19G164100	2.95082	4.80961	2.38	3.76153	6.12854	7.08264	5.98856	6.81537	ethylene-responsive transcription factor 1 (ERF1)
Glyma.01G206600	2.77395	3.57257	2.17	2.76612	2.74771	3.96379	1.99594	2.7911	ETHYLENE-RESPONSIVE TRANSCRIPTION FACTOR 15-RELATED
Glyma.02G080200	6.69559	6.75532	5.35	6.23633	5.60117	5.05641	3.89417	4.78695	ETHYLENE-RESPONSIVE TRANSCRIPTION FACTOR 15-RELATED
Glyma.11G036500	2.1402	3.61321	3.7	2.91676	2.24521	3.39256	3.28331	2.70963	ETHYLENE-RESPONSIVE TRANSCRIPTION FACTOR 15-RELATED
Glyma.17G145400	2.63895	3.83561	2.68	2.91932	2.38421	4.15612	2.51301	2.86861	ETHYLENE-RESPONSIVE TRANSCRIPTION FACTOR 15-RELATED
Glyma.02G016100	4.54773	4.42991	4.07	4.3366	1.76708	3.98361	2.55676	2.91168	ETHYLENE-RESPONSIVE TRANSCRIPTION FACTOR CRF1-RELATED
Glyma.10G016500	5.1752	4.30437	3.64	5.15432	3.14003	6.88814	2.75974	5.74589	ETHYLENE-RESPONSIVE TRANSCRIPTION FACTOR CRF1-RELATED
Glyma.19G213100	2.65977	2.26772	2.01	2.47649	2.02073	4.85301	3.64239	3.7501	ETHYLENE-RESPONSIVE TRANSCRIPTION FACTOR CRF1-RELATED
Glyma.04G041200	3.63053	4.27477	4.85	4.16573	2.69917	3.73791	4.08617	3.36964	ETHYLENE-RESPONSIVE TRANSCRIPTION FACTOR ERF008-RELATED
Glyma.06G042100	3.24646	4.33587	4.01	3.51975	1.5817	3.10639	2.52646	2.12778	ETHYLENE-RESPONSIVE TRANSCRIPTION FACTOR ERF008-RELATED
Glyma.06G111300	3.66132	4.82591	2.62	3.41309	2.37575	3.1462	1.00767	1.89531	ETHYLENE-RESPONSIVE TRANSCRIPTION FACTOR ERF014
Glyma.10G194200	3.38163	5.01314	4.56	4.06813	2.90486	4.97939	4.09848	3.73861	ETHYLENE-RESPONSIVE TRANSCRIPTION FACTOR ERF106
Glyma.20G195900	2.64452	5.00449	3.84	3.34761	2.41538	5.60687	3.91034	3.47799	ETHYLENE-RESPONSIVE TRANSCRIPTION FACTOR ERF106
Glyma.13G208000	4.74729	4.74873	3.28	4.28743	3.69946	4.96322	2.64239	3.8765	EUKARYOTIC ASPARTYL PROTEASE FAMILY PROTEIN
Glyma.06G072000	2.76135	3.18307	5.53	3.80005	2.30843	2.33262	4.86303	2.99283	EXPRESSED PROTEIN
Glyma.07G136800	3.22237	2.22465	2.85	2.88292	1.63224	3.14067	1.76973	2.38101	EXPRESSED PROTEIN
Glyma.15G074800	3.93338	5.71941	3.16	4.25309	4.46196	6.45145	4.10847	4.95959	EXPRESSED PROTEIN
Glyma.17G092800	2.84008	3.92064	2.55	3.05679	3.46845	4.60147	3.07861	3.72809	EXTENSIN, PROLINE-RICH PROTEIN // SUBFAMILY NOT NAMED
Glyma.05G225300	2.57453	3.09384	2.75	2.79596	2.13474	1.28822	1.15322	1.50038	EXTENSIN-LIKE PROTEIN-RELATED
Glyma.16G021500	6.35891	5.35018	4.7	6.23801	6.47563	3.87319	3.83656	5.66061	EXTENSIN-RELATED
Glyma.14G195300	6.52185	6.75957	4.59	5.93291	4.14003	5.33262	2.08167	3.84181	F10K1.14 PROTEIN-RELATED
Glyma.06G124400	4.60794	2.35018	2.28	3.09028	3.74771	2.69032	1.98856	2.7185	F16F4.1 PROTEIN-RELATED
Glyma.15G007900	3.43361	4.59811	4.2	3.87834	3.49665	4.54696	4.5411	3.93235	F18B13.21 PROTEIN-RELATED
Glyma.07G265000	4.24134	3.69595	3.7	3.90304	4.59571	3.51062	3.71726	3.9214	F2401.16
Glyma.13G087500	4.27701	2.51443	2.86	3.13047	2.89276	1.73681	1.38123	1.83737	FASCIN // SUBFAMILY NOT NAMED
Glyma.14G073300	6.59023	5.85002	4.46	7.54013	4.33268	5.32165	2.35016	5.94103	F-BOX PROTEIN PP2-B13-RELATED
Glyma.05G041200	2.2543	3.81966	2.4	2.82013	1.79401	3.15764	1.95614	2.30037	FERRIC REDUCTION OXIDASE 8, MITOCHONDRIAL
Glyma.07G035200	3.27678	2.83956	3.18	3.07757	1.06964	1.90971	1.13058	1.32969	FORMIN-LIKE PROTEIN 11
Glyma.12G084500	2.84524	2.48631	2.22	2.4633	1.92204	1.39675	1.17884	1.42378	GABA TRANSPORTER 1
Glyma.13G160100	2.61047	2.92586	3.04	2.83131	1.10587	1.91271	1.61545	1.46239	GALACTINOL--SUCROSE GALACTOSYLTRANSFERASE 6-RELATED
Glyma.17G104600	3.76823	3.28306	4.92	4.05998	3.28828	2.4435	4.12607	3.34832	GB
Glyma.07G044200	1.55155	2.37124	2.94	2.17432	1.74771	2.30929	2.92602	2.19106	GDSL ESTERASE/LIPASE 5-RELATED
Glyma.20G102000	1.51984	2.39457	2.17	1.97663	2.16918	1.81179	2.53098	2.14373	GEM-LIKE PROTEIN 4-RELATED
Glyma.20G102300	3.21386	4.13154	3.45	3.83178	2.18067	3.33262	2.61772	2.89103	GEM-LIKE PROTEIN 4-RELATED
Glyma.10G275000	3.10544	2.53781	3.57	3.02508	1.74771	2.51062	2.48377	2.10722	GENOMIC DNA, CHROMOSOME 3, P1 CLONE: MPE11
Glyma.13G005100	2.50777	2.21525	2.42	2.42627	3.03312	2.12472	3.02027	2.74459	GENOMIC DNA, CHROMOSOME 3, P1 CLONE:MKA23
Glyma.13G259500	4.88597	6.10507	3.75	5.27455	4.24414	4.95119	2.91307	4.32628	GIBBERELLIN 2-BETA-DIOXYGENASE 1
Glyma.13G090300	4.4119	3.389	2.58	3.43774	3.26982	2.69174	1.90012	2.55432	GLUCOSYL/GLUCURONOSYL TRANSFERASES // SUBFAMILY NOT NAMED
Glyma.15G054500	3.30928	4.25707	2.52	3.35431	5.35915	4.90293	5.46907	5.36433	GLUCOSYL/GLUCURONOSYL TRANSFERASES // SUBFAMILY NOT NAMED
Glyma.01G106000	1.80336	1.38511	2.1	1.82516	2.26355	1.47378	1.38172	1.71537	GLUTATHIONE S-TRANSFERASE U1-RELATED
Glyma.04G107500	2.08977	2.36904	2.2	2.13271	1.88522	2.46656	1.50488	1.88115	GLUTATHIONE S-TRANSFERASE U1-RELATED
Glyma.08G118900	3.96463	4.6263	3.14	4.43707	3.3125	2.96065	2.70058	3.51756	Glutathione S-transferase, C-terminal domain (GST_C) // Glutathione S-transferase, N-terminal domain (GST_N_3) // Reverse transcriptase-like (RVT_3)
Glyma.03G176300	4.08327	2.71941	2.52	3.97498	6.75334	6.12322	6.12607	7.23236	GLUTATHIONE S-TRANSFERASE, GST, SUPERFAMILY, GST DOMAIN CONTAINING // SUBFAMILY NOT NAMED
Glyma.05G161600	3.74863	3.73791	2.45	3.36768	4.00069	2.4688	2.02722	2.93452	GLUTATHIONE S-TRANSFERASE, GST, SUPERFAMILY, GST DOMAIN CONTAINING // SUBFAMILY NOT NAMED
Glyma.07G139700	4.77252	4.19627	4.04	4.03378	3.6546	1.28822	1.15644	1.78593	GLUTATHIONE S-TRANSFERASE, GST, SUPERFAMILY, GST DOMAIN CONTAINING // SUBFAMILY NOT NAMED
Glyma.07G140100	2.0811	2.47571	2.27	2.5361	2.70589	2.67428	2.63626	2.88837	GLUTATHIONE S-TRANSFERASE, GST, SUPERFAMILY, GST DOMAIN CONTAINING // SUBFAMILY NOT NAMED
Glyma.20G101100	2.6427	2.29359	2.42	2.50064	3.0405	3.19511	2.86594	3.06433	GLUTATHIONE S-TRANSFERASE, GST, SUPERFAMILY, GST DOMAIN CONTAINING // SUBFAMILY NOT NAMED
Glyma.05G059300	3.25038	2.15753	2.52	3.02165	2.06964	1.58101	1.04996	1.82287	Glycogenin glucosyltransferase / Priming glucosyltransferase
Glyma.20G018200	1.90574	2.00225	2.6	2.08899	2.12623	1.87319	2.08167	1.88695	GLYCOSYL HYDROLASES FAMILY PROTEIN
Glyma.04G208300	3.61113	4.16165	2.93	3.4862	3.05647	3.9663	2.43715	3.05194	GRAB1-LIKE PROTEIN
Glyma.06G114000	2.10108	1.84804	2.69	2.21087	1.3488	1.21192	1.88564	1.4084	GRAB1-LIKE PROTEIN
Glyma.06G157400	3.65977	3.823	2.73	3.27998	2.79002	3.30203	1.82152	2.47451	GRAB1-LIKE PROTEIN
Glyma.06G265500	4.81154	4.33399	5.11	4.79233	1.33268	2.03546	1.68501	1.65575	GRAS domain family (GRAS)
Glyma.12G197300	2.18584	1.13259	2.65	1.87013	3.11229	1.39926	3.23818	2.49654	GRAS domain family (GRAS)
Glyma.03G138200	2.6797	2.6698	2.53	2.17567	2.11801	1.89987	2.0545	1.72829	guanylate kinase (E2.7.4.8, gmk)
Glyma.19G141200	2.59616	2.96109	2.82	2.67993	1.06672	1.30949	1.60941	1.23902	guanylate kinase (E2.7.4.8, gmk)
Glyma.16G220900	3.84592	3.79496	5.31	4.3734	2.08652	1.81874	2.83656	2.29096	HAD SUPERFAMILY, SUBFAMILY IIIB ACID PHOSPHATASE
Glyma.03G201300	6.71799	5.99403	5.02	6.39068	7.33268	7.67193	4.95614	7.11034	HARPIN-INDUCED PROTEIN-LIKE-RELATED
Glyma.19G198600	3.85771	2.95899	4.03	3.66784	2.99564	3.05376	2.61772	3.01891	HARPIN-INDUCED PROTEIN-LIKE-RELATED
Glyma.16G178800	3.14945	3.82205	4.19	3.79461	1.93058	1.3053	1.13414	1.39548	HEAT SHOCK PROTEIN 90 // SUBFAMILY NOT NAMED
Glyma.11G194600	2.69696	1.4785	2.01	2.16707	2.57504	2.15198	2.20019	2.3351	HEAVY METAL TRANSPORT/DETOXIFICATION DOMAIN-CONTAINING PROTEIN-RELATED
Glyma.08G152500	3.31158	3.20117	3.45	3.34112	2.16717	2.47157	2.73101	2.41167	Helix-loop-helix DNA-binding domain (HLH)
Glyma.15G271900	2.49269	3.23947	2.17	2.58817	2.58111	3.93732	3.01141	3.06554	Helix-loop-helix DNA-binding domain (HLH)
Glyma.12G158400	2.0397	2.87374	2.25	2.19914	3.08213	4.71449	3.18601	3.46471	HOMEOBOX-LEUCINE ZIPPER PROTEIN ATHB-52
Glyma.01G133100	2.83535	2.35018	2.55	6.28958	3.55507	2.87319	2.88903	7.10266	HR3
Glyma.02G255400	2.43171	3.37166	2.62	2.70112	2.0419	3.83912	1.62764	2.44205	Hs1pro-1 protein C-terminus (Hs1pro-1_C)
Glyma.11G228100	4.81054	4.60063	3.88	4.45133	3.0162	3.57116	1.80252	2.78454	Hs1pro-1 protein C-terminus (Hs1pro-1_C)
Glyma.14G061200	2.87097	4.3836	4.42	3.66562	1.92829	3.97472	3.00767	2.67465	Hs1pro-1 protein C-terminus (Hs1pro-1_C)
Glyma.18G029300	2.82403	4.27142	2.79	3.16685	2.20167	4.4339	2.08167	2.79705	Hs1pro-1 protein C-terminus (Hs1pro-1_C)
Glyma.04G247600	3.08482	3.25707	2.17	2.78002	2.19909	1.97005	1.00767	1.62256	IAA-AMINO ACID HYDROLASE ILR1-LIKE 6
Glyma.10G041800	4.29478	3.67211	2.92	3.98128	2.74771	3.1462	2.45091	3.07274	INDOLE-3-PYRUVATE MONOOXYGENASE YUCCA5-RELATED
Glyma.11G085400	5.84328	4.75493	4.62	5.22581	3.38817	2.58368	2.34471	2.85419	INTERLEUKIN-1 RECEPTOR-ASSOCIATED KINASE 4 PROTEIN-RELATED
Glyma.16G026900	2.35495	1.89197	2.13	2.11497	2.16527	1.28331	1.87188	1.73457	jasmonic acid-amino synthetase (JAR1)
Glyma.19G263100	3.08327	3.35018	2.38	3.3116	3.70191	3.61015	3.2516	4.5744	K+ POTASSIUM TRANSPORTER
Glyma.18G050600	4.85973	5.59176	4.8	4.96632	1.24248	2.56124	1.12898	1.24241	large subunit ribosomal protein L10e (RP-L10e, RPL10)
Glyma.03G215000	5.50372	5.76522	5.27	5.79945	4.13018	4.06081	3.78211	4.22835	LATE EMBRYOGENESIS ABUNDANT 3 (LEA3) FAMILY PROTEIN
Glyma.14G041700	2.05502	3.15753	2.21	2.33555	1.08475	2.93459	1.16509	1.61539	LATE EMBRYOGENESIS ABUNDANT HYDROXYPROLINE-RICH GLYCOPROTEIN
Glyma.06G134700	3.39606	2.59811	2.07	2.67961	2.59571	1.87319	1.70316	2.08091	Leucine Rich Repeat (LRR_1) // Protein tyrosine kinase (Pkinase_Tyr) // Leucine rich repeat N-terminal domain (LRRNT_2) // Leucine rich repeat (LRR_8)
Glyma.10G195700	4.39606	3.50218	4.24	4.12173	3.90691	3.03716	3.55416	3.57179	LEUCINE-RICH REPEAT RECEPTOR-LIKE PROTEIN KINASE PEPR1-RELATED
Glyma.06G310000	3.43199	2.5201	2.56	2.86584	2.3209	2.47409	2.36513	2.43334	LEUCINE-RICH REPEAT-CONTAINING PROTEIN // SUBFAMILY NOT NAMED
Glyma.01G192600	1.61671	2.38765	2.47	2.16981	1.52907	1.69851	1.44157	1.53733	LOB DOMAIN-CONTAINING PROTEIN 37-RELATED
Glyma.03G221400	5.21617	6.43764	6.5	11.4657	2.16275	6.1462	1.81864	9.52213	LONG CHAIN ACYL-COA SYNTHETASE 1
Glyma.08G083000	5.37967	7.59811	5.78	6.76687	5.61396	8.13371	6.13333	7.13369	LRR RECEPTOR-LIKE SERINE/THREONINE-PROTEIN KINASE FLS2
Glyma.05G128200	3.99723	5.88623	3.56	4.52397	3.58566	5.23308	3.21683	4.04279	LRR receptor-like serine/threonine-protein kinase FLS2 (FLS2)
Glyma.08G083300	5.89978	5.34803	5	5.46357	4.2952	3.66409	3.72419	3.8896	LRR receptor-like serine/threonine-protein kinase FLS2 (FLS2)
Glyma.12G114100	2.95873	3.67211	3.77	3.40779	4.07991	4.32636	4.10404	4.06884	L-TYPE LECTIN-DOMAIN CONTAINING RECEPTOR KINASE VII.1-RELATED
Glyma.10G267600	1.89948	3.02825	3.13	2.99775	1.6806	2.42573	3.50794	3.27962	MATE EFFLUX FAMILY PROTEIN-RELATED
Glyma.10G267700	3.59023	4.51341	3.32	3.78038	3.27128	3.16269	2.58863	2.96927	MATE EFFLUX FAMILY PROTEIN-RELATED
Glyma.13G001200	1.85771	2.37685	2.64	2.15076	1.53562	1.82946	2.22765	1.75653	methionine-gamma-lyase (E4.4.1.11)
Glyma.01G186900	5.60794	4.87374	4.81	5.50584	3.97011	3.45815	3.30406	3.89611	MITOGEN-ACTIVATED PROTEIN KINASE KINASE KINASE 19-RELATED
Glyma.17G173000	2.45938	1.7896	2.42	2.23677	1.37175	1.39358	1.41425	1.34141	MITOGEN-ACTIVATED PROTEIN KINASE KINASE KINASE 19-RELATED
Glyma.10G276800	4.15727	3.06639	2.99	3.18944	3.91764	2.12472	2.31871	2.61208	Monocarboxylate transporter
Glyma.15G012000	3.56024	1.65084	2.17	2.55347	4.56078	3.0287	3.60272	3.80524	Monosaccharide-transporting ATPase
Glyma.09G032100	2.57231	3.27074	4.2	3.32277	2.11028	3.09558	2.7541	2.5103	MYB DOMAIN PROTEIN 78
Glyma.02G005600	3.52185	3.46566	2.96	3.47001	4.77562	5.18976	4.5628	4.99362	MYB-LIKE DNA-BINDING PROTEIN MYB // SUBFAMILY NOT NAMED
Glyma.04G042300	2.77395	2.76522	2.6	2.74432	2.68631	3.51062	3.19715	3.14307	MYB-LIKE DNA-BINDING PROTEIN MYB // SUBFAMILY NOT NAMED
Glyma.08G042100	5.12075	3.88069	3.17	4.0934	4.97011	3.44023	3.20061	3.81651	MYB-LIKE DNA-BINDING PROTEIN MYB // SUBFAMILY NOT NAMED
Glyma.10G180800	2.08327	1.47217	2.46	2.20408	2.36242	2.39059	2.88903	2.74786	MYB-LIKE DNA-BINDING PROTEIN MYB // SUBFAMILY NOT NAMED
Glyma.06G248900	2.71286	3.87704	2.73	3.03121	1.69649	3.23997	2.14345	2.21701	NAC DOMAIN-CONTAINING PROTEIN 19-RELATED
Glyma.12G221500	5.13547	3.66097	3.76	4.19153	2.67371	1.77101	1.63347	1.93363	NAC DOMAIN-CONTAINING PROTEIN 19-RELATED
Glyma.13G279900	4.03698	3.40689	3.2	3.56651	2.57084	2.37408	1.83061	2.19159	NAC DOMAIN-CONTAINING PROTEIN 19-RELATED
Glyma.05G195000	4.41053	4.7425	4.78	4.90103	4.06182	4.71868	4.59412	4.68296	NAC DOMAIN-CONTAINING PROTEIN 2
Glyma.14G152700	3.17548	2.35018	2.85	2.9009	1.56485	1.41375	1.44424	1.46992	NAC DOMAIN-CONTAINING PROTEIN 2
Glyma.04G140400	2.21538	2.64623	2.81	2.51077	1.58026	1.94612	2.25617	1.85318	NAD(P)H dehydrogenase (quinone) / Vitamin-K reductase // NADH:ubiquinone reductase (H(+)-translocating) / Ubiquinone reductase
Glyma.18G009800	3.17774	4.07264	4.3	4.69401	2.74771	3.2517	3.46018	3.9241	NADH-ubiquinone reductase complex 1 MLRQ subunit (B12D)
Glyma.06G259100	1.6427	2.04679	2.04	1.8719	2.47563	2.99249	2.21207	2.56611	NB-ARC domain (NB-ARC) // Leucine Rich Repeat (LRR_3) // TIR domain (TIR_2)
Glyma.13G032000	4.92281	2.5201	3.9	3.98646	4.55507	3.19511	2.66663	3.62462	Non-specific serine/threonine protein kinase / Threonine-specific protein kinase
Glyma.13G032100	3.6908	3.6906	2.95	3.37515	2.23139	2.78524	1.43434	2.03234	Non-specific serine/threonine protein kinase / Threonine-specific protein kinase
Glyma.15G045600	3.80236	2.90539	3.39	3.31942	2.46459	1.90713	2.36065	2.16673	Non-specific serine/threonine protein kinase / Threonine-specific protein kinase
Glyma.08G045200	6.60088	5.33507	4.92	5.79698	4.93358	4.06081	3.2989	4.18395	NUDIX HYDROLASE 17, MITOCHONDRIAL-RELATED
Glyma.18G064900	2.86033	2.72522	2.73	2.77524	1.57029	1.42125	1.25419	1.34806	OLIGOPEPTIDE TRANSPORTER-RELATED // SUBFAMILY NOT NAMED
Glyma.11G198300	4.72287	4.88416	4.72	4.98541	3.25868	4.17899	2.80959	3.51859	Oxalate--CoA ligase / Oxalyl-CoA synthetase
Glyma.07G179900	4.42031	4.01314	3.08	4.5832	6.1571	4.22682	3.88903	5.49582	OXIDOREDUCTASE, 2OG-FE II OXYGENASE FAMILY PROTEIN // SUBFAMILY NOT NAMED
Glyma.09G058900	5.42031	4.96489	5.23	9.32633	3.33268	2.28822	2.66663	6.68624	Oxysterol-binding protein
Glyma.02G236800	2.57231	1.94774	2.1	2.18923	1.16275	1.76822	1.42812	1.41525	pathogenesis-related genes transcriptional activator PTI6 (PTI6)
Glyma.19G025200	2.55947	1.82496	2.73	2.34149	2.3923	1.46755	2.39224	2.04365	pathogen-inducible salicylic acid glucosyltransferase [EC:2.4.1.-] Glc b1-2 SA (SGT1)
Glyma.03G215800	4.29478	4.01314	2.75	4.09198	4.62218	4.4037	3.31433	4.48827	PECTINESTERASE/PECTINESTERASE INHIBITOR 20-RELATED
Glyma.16G115600	1.39794	2.80435	2.03	1.98915	1.41185	2.00192	2.1212	1.67419	PENTATRICOPEPTIDE REPEAT-CONTAINING PROTEIN
Glyma.13G186600	4.22545	4.11995	3.85	4.38551	4.25295	3.51473	3.85175	4.3357	Permease of the major facilitator superfamily
Glyma.20G241800	4.03698	3.80961	2.75	3.61674	3.59571	4.12953	2.08167	3.29907	peroxidase (E1.11.1.7)
Glyma.14G056300	3.45332	4.14026	2.99	3.43285	2.31926	3.62212	2.10721	2.56778	Peroxidase (peroxidase) // Polyketide cyclase / dehydrase and lipid transport (Polyketide_cyc2)
Glyma.08G179700	3.93968	1.99403	2.21	2.75727	5.06964	3.40716	3.32114	4.02398	PEROXIDASE 62-RELATED
Glyma.15G052600	7.06416	5.99403	5.23	6.63657	6.3023	5.28822	3.20505	5.53884	PEROXIDASE 62-RELATED
Glyma.15G052700	3.66317	4.16853	2.51	3.44945	3.99943	4.42338	2.90022	3.73715	PEROXIDASE 62-RELATED
Glyma.01G169000	2.63443	2.36568	2.23	2.36005	1.75092	1.68984	1.32105	1.47236	PHD FINGER, SWIB/MDM2 AND GYF DOMAIN-CONTAINING PROTEIN
Glyma.08G071300	3.32623	3.11621	2.43	2.922	3.12328	3.56586	2.40172	2.98064	PHI-1-LIKE PROTEIN
Glyma.13G043900	2.71862	2.65972	2.4	2.57796	1.76997	2.492	1.54498	1.8861	PHI-1-LIKE PROTEIN
Glyma.13G134500	2.00148	1.89685	2.23	1.99992	1.20749	1.03852	1.31922	1.13108	phosphatidate phosphatase LPIN (LPIN)
Glyma.07G188900	2.06198	2.2483	2.45	2.20964	1.52284	2.16864	1.73076	1.75547	PLAC8 family (PLAC8)
Glyma.06G176700	2.09838	1.87101	3.03	2.26591	2.31331	1.40852	2.08167	1.82545	Plant protein of unknown function (DUF868) (DUF868)
Glyma.15G200100	4.53579	2.93514	4.9	7.85727	2.55507	2.16269	3.98856	6.59332	PLATZ TRANSCRIPTION FACTOR FAMILY PROTEIN
Glyma.17G236700	2.37787	2.1733	2.32	2.32308	1.22415	1.39514	1.51052	1.3874	PROTEIN ACBP-7
Glyma.02G122000	3.77025	2.12779	2.31	2.58299	2.92704	1.20333	1.83299	1.8612	Protein kinase domain (Pkinase) // Carbohydrate-binding protein of the ER (Malectin_like)
Glyma.13G253300	4.51607	3.7184	3.14	3.63253	3.38135	2.67155	1.81648	2.44642	Protein kinase domain (Pkinase) // Leucine Rich Repeat (LRR_1) // Leucine rich repeat N-terminal domain (LRRNT_2)
Glyma.09G216400	3.45202	3.25707	2.65	3.22766	4.02073	4.26092	3.27033	3.99994	Protein kinase domain (Pkinase) // Leucine Rich Repeat (LRR_1) // Leucine rich repeat N-terminal domain (LRRNT_2) // Leucine rich repeat (LRR_8)
Glyma.17G103400	4.41428	3.98959	3.59	4.06759	2.88522	2.44576	1.86189	2.38957	Protein kinase domain (Pkinase) // Leucine Rich Repeat (LRR_1) // Leucine rich repeat N-terminal domain (LRRNT_2) // Leucine rich repeat (LRR_8)
Glyma.04G042400	1.15727	2.8205	2.5	1.91759	4.01824	5.2655	6.11981	4.83038	Protein kinase domain (Pkinase) // S-locus glycoprotein domain (S_locus_glycop) // D-mannose binding lectin (B_lectin)
Glyma.02G128800	3.03442	3.5201	2.52	3.01294	1.57595	2.98383	1.42359	1.92816	Protein of unknown function (DUF1262) (DUF1262)
Glyma.11G248600	4.38994	2.93514	3.26	8.75354	2.20715	1.8028	1.66663	6.8516	Protein of unknown function (DUF3537) (DUF3537)
Glyma.05G196700	3.31955	3.25322	2.82	3.3605	2.50514	2.45172	2.43446	2.5883	Protein of unknown function (DUF668) (DUF668)
Glyma.06G290200	6.545	4.26212	3	4.03246	5.51148	3.0403	2.08167	2.98686	PROTEIN PHOSPHATASE 2C 20-RELATED
Glyma.12G116800	6.01449	4.54658	4.9	5.27225	3.55507	2.09558	2.34471	2.718	PROTEIN PHOSPHATASE 2C 20-RELATED
Glyma.01G087500	2.69303	3.19345	2.81	2.86995	1.99242	2.75918	2.21275	2.23384	RAV-like factor (RAV)
Glyma.02G099500	2.28203	2.87792	2.33	2.43387	2.08354	3.08408	2.28098	2.38331	RAV-like factor (RAV)
Glyma.10G204400	2.6427	3.30437	2.05	2.60082	2.36744	3.39151	1.91105	2.46186	RAV-like factor (RAV)
Glyma.20G186200	4.70324	6.28092	3.12	4.44552	5.16725	7.18304	3.78211	5.06413	RAV-like factor (RAV)
Glyma.15G065100	3.54806	3.65599	2.31	3.43942	2.57779	2.51062	2.11409	2.5498	RECEPTOR-LIKE SERINE/THREONINE-PROTEIN KINASE SD1-6-RELATED
Glyma.03G236300	4.65477	3.10274	3.33	3.79391	2.8697	2.12221	1.85508	2.31862	RESPIRATORY BURST OXIDASE HOMOLOG PROTEIN B
Glyma.20G236200	4.3272	2.5201	2.88	4.64696	4.42014	3.74766	3.2516	5.0259	RESPIRATORY BURST OXIDASE HOMOLOG PROTEIN B
Glyma.13G338400	2.14966	2.0768	2.03	2.06054	1.4423	2.22682	1.34041	1.6036	RING ZINC FINGER PROTEIN // SUBFAMILY NOT NAMED
Glyma.01G240300	6.29478	3.01314	2.9	5.18661	6.33268	5.11265	4.79592	6.5489	rRNA N-glycosylase / rRNA N-glycosidase
Glyma.11G230600	2.89424	2.80961	2.2	2.62925	2.33268	2.74766	1.75152	2.24753	SERINE/THREONINE-PROTEIN KINASE-LIKE PROTEIN CCR3-RELATED
Glyma.02G254600	5.75288	5.37993	5.17	5.4516	5.29547	5.35575	4.37235	4.98693	Shikimate O-hydroxycinnamoyltransferase
Glyma.14G061800	4.66824	3.75957	3.18	3.69575	5.12275	4.52663	3.83656	4.42068	Shikimate O-hydroxycinnamoyltransferase
Glyma.03G078200	2.31551	1.83723	2.34	2.13713	2.50566	2.15129	2.23645	2.2346	Shikimate O-hydroxycinnamoyltransferase // Quinate O-hydroxycinnamoyltransferase / Hydroxycinnamoyl coenzyme A-quinate transferase
Glyma.01G244200	2.0811	3.28473	2.09	2.2973	1.39979	2.70907	1.72739	1.71025	S-methyl-5-thioribose kinase / MTR kinase
Glyma.13G153100	2.62476	2.37993	2.97	2.63313	1.31088	1.01485	1.56243	1.21862	Spermine oxidase / SMO // Non-specific polyamine oxidase / Polyamine oxidase
Glyma.18G045100	2.78864	2.37224	2.81	2.33809	1.95576	1.66175	1.88433	1.77084	Spermine oxidase / SMO // Non-specific polyamine oxidase / Polyamine oxidase
Glyma.17G054000	4.6427	4.80961	5.28	8.13257	6.05149	6.90293	6.38545	9.75087	STEROL REGULATORY ELEMENT-BINDING PROTEIN // SUBFAMILY NOT NAMED
Glyma.11G004800	2.3516	2.15127	2.28	2.19178	2.08963	1.51062	2.31547	1.96696	SUGAR TRANSPORT PROTEIN 13
Glyma.13G213300	5.96463	2.47729	2.45	4.112	6.79211	3.63275	3.66663	5.18356	SUGAR TRANSPORTER ERD6-LIKE 14-RELATED
Glyma.15G099500	4.70982	3.76522	4.08	5.86312	5.04539	3.45815	4.4036	6.15411	SUGAR TRANSPORTER ERD6-LIKE 14-RELATED
Glyma.13G361900	3.0016	2.33612	2.04	2.41112	3.48483	2.77356	2.61323	2.91214	Sulfate-transporting ATPase
Glyma.11G158900	6.03174	5.90477	7.38	6.60823	5.14003	2.98866	4.4036	4.6106	SULFOTRANSFERASE SULT // SUBFAMILY NOT NAMED
Glyma.02G195300	3.77395	2.35018	3.31	3.23297	5.48468	4.97005	5.39153	5.30098	SYNTAXIN-121-RELATED
Glyma.04G167500	4.67185	3.5201	2.55	4.12443	4.81072	4.30317	2.64239	4.44769	THIOREDOXIN-LIKE 1-2, CHLOROPLASTIC
Glyma.07G092700	3.19792	3.72869	2.31	3.59005	4.6057	4.61015	3.80656	4.8453	TRANSCRIPTION FACTOR BEE 3
Glyma.09G183500	2.25038	2.46566	2.38	3.40453	3.57779	4.09558	3.92967	4.97523	TRANSCRIPTION FACTOR BEE 3
Glyma.02G217800	4.34725	4.19148	4.46	4.59436	2.33268	3.18869	2.64936	2.90729	TRANSCRIPTION FACTOR BHLH61-RELATED
Glyma.13G352600	1.26277	2.82823	2.43	2.29308	1.77238	2.15329	2.46869	2.11098	TRANSCRIPTION FACTOR BHLH87
Glyma.02G009800	3.59023	2.93514	3.61	3.68149	3.46653	2.52526	3.15696	3.40683	TRANSCRIPTION FACTOR MYB108
Glyma.17G093900	1.69517	1.88934	2.17	1.75381	1.03722	1.85808	1.76756	1.38313	TWO-COMPONENT RESPONSE REGULATOR ARR15-RELATED
Glyma.03G036700	3.32077	2.70269	2.23	2.75545	3.23314	3.8073	2.59624	3.2625	U-BOX DOMAIN-CONTAINING PROTEIN 16
Glyma.11G214500	3.53579	4.39457	2.41	3.38836	5.34017	6.41751	3.93965	5.23629	U-BOX DOMAIN-CONTAINING PROTEIN 54-RELATED
Glyma.18G042100	3.34992	2.91089	2.25	2.78741	4.22576	4.29721	2.14057	3.69181	U-BOX DOMAIN-CONTAINING PROTEIN 54-RELATED
Glyma.07G254700	2.78954	2.392	3.38	2.77818	1.58902	1.87319	2.27807	1.81476	UDP-GLUCOSYL TRANSFERASE 73B2-RELATED
Glyma.07G254800	2.45683	2.98245	3.66	2.9705	1.69113	2.28822	3.3296	2.26132	UDP-GLUCOSYL TRANSFERASE 73B2-RELATED
Glyma.09G109200	3.44621	3.88336	4.32	3.6266	1.35344	1.26021	2.02357	1.25146	Uncharacterized conserved protein
Glyma.11G087300	5.20458	3.76522	4.3	5.42562	7.1571	4.75854	5.8525	6.95654	uncharacterized protein (K07088)
Glyma.11G046400	3.59023	2.93514	2.6	3.2314	5.06964	4.76935	4.74464	5.02947	VQ motif (VQ)
Glyma.17G159600	3.79228	2.48263	5.96	3.82034	4.4868	3.78746	6.78211	4.70626	VQ motif (VQ)
Glyma.05G140700	4.00527	3.25707	4.28	4.49128	4.33268	4.78008	3.98856	5.1697	VQ MOTIF-CONTAINING PROTEIN
Glyma.12G188900	6.26161	4.77644	5.99	7.18133	7.37707	5.82738	6.66663	8.13704	WD REPEAT, SAM AND U-BOX DOMAIN-CONTAINING PROTEIN 1
Glyma.08G147200	1.72516	1.78556	2.17	1.85027	1.05257	1.30453	1.16913	1.12324	WDSAM1 PROTEIN // SUBFAMILY NOT NAMED
Glyma.08G361400	2.99062	2.35018	3.57	3.84291	3.17093	3.31376	3.80049	4.24887	WDSAM1 PROTEIN // SUBFAMILY NOT NAMED
Glyma.12G200600	5.48496	6.99403	3.78	5.0592	1.88522	7.37569	1.92967	3.7123	Wound-induced protein (DUF3774)
Glyma.12G200800	5.06141	5.32746	3.79	4.5911	2.18829	5.28822	2.2516	3.2378	Wound-induced protein (DUF3774)
Glyma.13G301400	2.33415	3.8173	2.16	2.60686	1.69989	3.95565	2.22851	2.42056	Wound-induced protein (DUF3774)
Glyma.01G224800	1.28601	2.49153	2.49	2.12757	2.94935	2.69261	3.80656	3.1295	WRKY DNA -binding domain (WRKY)
Glyma.05G211900	2.90574	2.35018	2.96	3.40429	2.8181	2.87319	3.08167	3.45236	WRKY DNA -binding domain (WRKY)
Glyma.17G042300	3.46153	3.59363	4.53	3.81453	2.54608	1.69261	3.52224	2.57295	WRKY DNA -binding domain (WRKY)
Glyma.06G061900	4.87974	3.69413	4.01	4.32713	2.71734	1.63218	1.42563	2.00764	WRKY TRANSCRIPTION FACTOR 40-RELATED
Glyma.07G023300	3.48624	3.5157	3.31	3.44604	1.55359	1.91218	1.44667	1.59673	WRKY TRANSCRIPTION FACTOR 40-RELATED
Glyma.08G218600	3.98142	4.13329	3.54	3.90231	2.52434	2.93592	2.33947	2.54601	WRKY TRANSCRIPTION FACTOR 40-RELATED
Glyma.15G003300	2.59557	2.20208	2.07	2.26094	2.05514	2.69222	1.74029	2.08171	WRKY TRANSCRIPTION FACTOR 40-RELATED
Glyma.08G011300	3.11545	3.08714	2.7	3.59248	3.29791	4.19511	3.73702	4.18077	WRKY TRANSCRIPTION FACTOR 75-RELATED
Glyma.13G095200	5.60088	5.032	5.05	5.24668	2.12623	2.02519	1.28812	1.82238	XYLOGLUCAN ENDOTRANSGLUCOSYLASE/HYDROLASE PROTEIN 25-RELATED
Glyma.17G065000	6.10681	4.55734	4.42	4.80212	3.85624	3.09558	1.73375	2.69078	XYLOGLUCAN ENDOTRANSGLUCOSYLASE/HYDROLASE PROTEIN 25-RELATED
Glyma.17G065100	4.60794	4.40209	3.62	4.19671	3.02073	3.59011	1.96565	2.83531	XYLOGLUCAN ENDOTRANSGLUCOSYLASE/HYDROLASE PROTEIN 25-RELATED
Glyma.17G065200	5.13652	4.9212	4.24	4.78674	2.94036	3.49467	1.59952	3.01914	XYLOGLUCAN ENDOTRANSGLUCOSYLASE/HYDROLASE PROTEIN 25-RELATED
Glyma.12G205700	4.36784	3.33507	3.4	3.68797	2.02782	1.74766	1.08167	1.53005	ZINC FINGER CCCH DOMAIN-CONTAINING PROTEIN 2-RELATED
Glyma.14G088300	2.88164	3.25707	2.41	2.72871	2.29024	3.32385	1.68739	2.28453	ZINC FINGER PROTEIN AZF3-RELATED
Glyma.17G236200	4.40013	3.83326	3.96	4.15042	4.97653	4.66168	4.5556	4.78137	ZINC FINGER PROTEIN AZF3-RELATED
Glyma.03G173300	4.06801	3.5201	2.67	3.40155	4.49188	4.24242	2.2693	3.75202	ZINC FINGER PROTEIN ZAT11
Glyma.02G055000	3.29478	2.83561	3.18	3.19097	3.68631	4.09558	3.63626	3.92103
Glyma.03G117800	2.03698	1.55454	2.35	1.94692	2.94935	2.61015	3.56114	2.96757
Glyma.04G020700	6.00527	4.39457	3.81	4.6538	5.44815	4.592	3.02027	4.29868
Glyma.04G135200	2.90574	3.27618	2.32	2.92972	3.25868	3.63872	2.55972	3.23212
Glyma.04G230400	3.55416	3.08714	3.21	3.48907	2.33268	3.02519	2.29113	2.6416
Glyma.05G010500	1.91335	2.5643	2.18	2.11619	1.83518	3.05376	2.27961	2.2727
Glyma.05G129200	1.60794	2.29359	2.3	1.98308	2.16275	2.94534	2.2516	2.41767
Glyma.05G186800	4.83535	5.25707	4.08	4.90622	3.33268	3.98866	3.4036	3.77316
Glyma.05G238200	1.09838	2.08714	2.27	1.77511	1.42579	2.74766	2.44424	2.08969
Glyma.06G100900	3.37967	3.99403	4.7	4.05377	3.55507	4.01614	3.70616	3.74602
Glyma.06G134800	2.2339	2.76522	2.43	2.70222	2.6806	4.22682	2.74464	3.41907
Glyma.06G295400	3.1845	3.24634	2.35	2.82926	2.52532	3.57773	1.50794	2.47982
Glyma.07G021300	2.52312	4.04791	2.64	3.07452	1.97828	3.58888	2.10552	2.547
Glyma.07G094000	2.60586	2.17615	2.11	2.34851	2.38817	1.73568	1.99921	2.0947
Glyma.08G139800	2.54388	3.21147	2.52	2.59331	2.17152	3.63872	2.30406	2.52924
Glyma.08G151100	2.26533	2.61071	2.11	2.32901	2.61121	2.5859	1.90884	2.34062
Glyma.08G220500	2.46228	3.55469	2.72	2.82388	2.08763	3.28407	2.27495	2.45092
Glyma.09G092100	2.42031	2.85268	2.55	2.46898	3.49774	4.74766	4.66663	4.05729
Glyma.10G257200	5.25489	5.30437	2.58	4.13434	5.78334	6.23464	3.08167	4.81948
Glyma.11G060500	5.2893	4.63146	4.97	5.00666	2.80661	4.09558	3.1323	3.49995
Glyma.11G078900	2.03413	2.90657	2.88	2.48651	1.64583	2.35051	2.49671	2.14473
Glyma.11G156100	3.42031	5.13154	3.51	3.65775	3.14981	5.20709	3.06873	3.42715
Glyma.11G208700	3.50336	4.89075	2.46	3.52461	3.28377	4.68054	2.02419	3.19659
Glyma.12G110100	3.01592	3.61321	2.08	2.8687	2.99057	4.53615	1.75974	3.1411
Glyma.13G073800	1.39384	1.86724	2.34	1.73105	1.58106	1.77009	2.28331	1.72966
Glyma.13G157400	3.59719	4.10507	3.1	3.4853	3.43361	4.45815	2.88903	3.49051
Glyma.13G226600	5.08327	3.42057	2.75	3.65541	5.17398	3.72118	2.2516	3.65698
Glyma.13G329800	1.91781	1.76522	3.73	2.19429	1.94565	2.02519	3.43922	2.19519
Glyma.13G329900	1.98735	1.79075	3.62	2.26703	2.33268	2.52526	3.72553	2.71923
Glyma.13G367600	3.44865	3.35018	3.75	3.44177	1.3554	1.59856	1.94957	1.51179
Glyma.14G073200	2.81439	4.65135	2.66	3.05845	2.92379	5.82072	2.61601	3.53613
Glyma.14G222400	3.26161	3.40907	2.18	2.86688	3.67845	3.84622	2.41666	3.17826
Glyma.15G031000	4.35891	3.43764	2.84	3.51217	4.6546	4.57363	2.78211	4.0393
Glyma.17G105000	2.76135	2.62702	3.21	2.8225	3.05514	2.99717	3.41954	3.12869
Glyma.17G106100	1.69784	1.93514	2.15	2.97515	3.31065	2.81179	3.84417	4.51173
Glyma.17G106500	1.83535	2.99403	2.88	2.5784	4.26429	5.36504	4.80049	4.80614
Glyma.17G106900	2.60088	3.20816	3.11	3.03736	2.23314	2.19511	2.08167	2.17023
Glyma.17G118200	1.81428	2.89861	2.58	2.25951	1.33963	2.30615	1.81864	1.62872
Glyma.18G020600	3.18327	3.77644	2.51	3.12357	2.97011	3.634	2.05366	2.83142
Glyma.18G293600	3.00527	2.80961	2.88	3.10426	4.85624	5.2655	4.47399	5.02634
Glyma.20G068000	4.22001	3.75957	4.43	4.12559	2.60016	4.77204	4.2989	3.91144
Glyma.20G115900	4.82024	3.31141	3.54	3.85884	3.60016	2.42374	2.35113	2.73942
Glyma.20G125500	5.04913	4.76803	3.72	4.50886	3.06964	3.19511	1.03587	2.43182
Glyma.20G195800	1.93488	2.42057	2.7	2.43633	1.94036	3.58101	2.08167	2.98593

## Sheet: GROUP 2 - down WD and WE
Supplementary File 2B - Differentially expressed down-regulated genes in response to water deficit (WD) and water excess (WE) conditions.
GeneName	log2fdc Gfold DH R1	log2fdc Gfold DH R2	log2fdc Gfold DH R3	log2fdc EdgeR DH R4	log2fdc Gfold EH R1	log2fdc Gfold EH R2	log2fdc Gfold EH R3	log2fdc EdgeR EH R4	Annotation
Glyma.12G140600	-3.16465	-2.18587	-3.48	-8.27668	-1.66732	-2.98479	-4.19135	-4.09222	(-)-germacrene D synthase (GERD)
Glyma.02G051600	-1.79401	-1.40987	-1.46	-1.72258	-2.48933	-2.42602	-2.10053	-2.37608	3-epi-6-deoxocathasterone 23-monooxygenase (CYP90C1, ROT3)
Glyma.01G082000	-2.25615	-1.05421	-1.46	-1.58508	-2.27667	-2.78859	-1.52099	-2.45923	3-METHYLADENINE GLYCOSYLASE I-RELATED
Glyma.18G044900	-3.17882	-1.73579	-1.93	-2.22048	-3.34446	-3.38271	-2.87985	-3.30172	4-coumarate--CoA ligase / 4-coumaryl-CoA synthetase
Glyma.08G176300	-1.07892	-1.85928	-1.51	-1.47169	-2.54507	-2.5993	-1.80585	-2.37356	9-CIS-EPOXYCAROTENOID DIOXYGENASE NCED3, CHLOROPLASTIC-RELATED
Glyma.09G282900	-1.6825	-2.0053	-1.04	-1.8358	-1.61486	-2.20052	-1.51394	-1.74276	ABSCISIC ACID 8'-HYDROXYLASE 2
Glyma.02G131700	-1.40566	-1.20236	-1.05	-1.31346	-1.45023	-2.20773	-1.66026	-1.88205	ABSCISIC ACID-INSENSITIVE 5-LIKE PROTEIN 6
Glyma.10G210800	-1.74597	-1.22117	-1.12	-1.51293	-1.61121	-1.34541	-1.4329	-1.56436	ACYL-COA N-ACYLTRANSFERASES SUPERFAMILY PROTEIN
Glyma.01G034200	-2.62409	-2.10925	-1.69	-3.88898	-3.12676	-1.75617	-2.63454	-8.52435	ACYL-COA N-ACYLTRANSFERASES-LIKE PROTEIN
Glyma.09G015200	-1.47208	-1.12981	-1.02	-1.38932	-3.07429	-2.85473	-2.64079	-3.39548	ADENINE NUCLEOTIDE ALPHA HYDROLASES-LIKE SUPERFAMILY PROTEIN
Glyma.05G056500	-2.13149	-1.35026	-1.7	-1.51942	-1.28623	-1.09029	-1.16626	-1.38538	adenine phosphoribosyltransferase (APRT, apt)
Glyma.11G031200	-1.70381	-1.55671	-1.21	-1.51822	-1.23686	-1.93061	-1.25331	-1.48318	adenine phosphoribosyltransferase (APRT, apt)
Glyma.02G013200	-4.59092	-2.17338	-2.95	-3.34663	-4.67855	-3.23534	-4.24026	-5.75947	AGAA.5
Glyma.15G119200	-2.40169	-2.81975	-2.17	-2.51233	-2.97475	-3.46666	-1.24026	-2.44958	AIR1A-LIKE PROTEIN-RELATED
Glyma.13G094200	-1.84648	-1.51924	-1.13	-1.60074	-2.27115	-2.9597	-2.22089	-2.63395	ALLERGEN V5/TPX-1-RELATED FAMILY PROTEIN-RELATED
Glyma.03G098800	-1.74962	-1.64982	-2.06	-2.16066	-1.40115	-2.84928	-2.50329	-2.83388	Allyl-alcohol dehydrogenase // 2-alkenal reductase (NADP(+)) / NADPH-dependent alkenal/one oxidoreductase // 2-alkenal reductase (NAD(P)(+)) / NADPH:2-alkenal alpha,beta-hydrogenase
Glyma.07G089300	-1.03603	-1.91714	-2.24	-1.83359	-1.80514	-4.10838	-3.71034	-3.20914	ALPHA/BETA HYDROLASE FOLD-CONTAINING PROTEIN // SUBFAMILY NOT NAMED
Glyma.02G303500	-1.43264	-1.69612	-1.46	-1.57219	-1.16952	-1.43614	-1.37221	-1.4388	AMINO ACID PERMEASE 7-RELATED
Glyma.14G010300	-1.37967	-1.93111	-1.02	-1.44472	-1.21576	-1.95353	-1.44075	-1.65017	AMINO ACID PERMEASE 7-RELATED
Glyma.01G213700	-3.01432	-1.78022	-1.15	-1.98748	-1.95899	-2.8817	-1.62113	-2.1835	aminotransferase (ACS10_12)
Glyma.19G083600	-1.01798	-3.09105	-1.85	-1.97835	-1.77985	-2.12834	-1.51452	-1.86904	Ankyrin repeat (Ank) // Ankyrin repeats (3 copies) (Ank_2) // Ankyrin repeats (many copies) (Ank_4)
Glyma.16G062700	-2.90162	-2.77084	-3.6	-3.30801	-1.57421	-1.20052	-1.67576	-1.52415	ANKYRIN REPEAT-CONTAINING PROTEIN
Glyma.17G152600	-1.35627	-2.45718	-1.4	-1.85586	-1.04536	-1.96659	-1.66329	-1.63768	ANTHRANILATE N-HYDROXYCINNAMOYL/BENZOYLTRANSFERASE-LIKE PROTEIN-RELATED
Glyma.10G091800	-1.64109	-2.57182	-1.99	-2.02496	-2.00436	-2.35814	-1.47012	-1.8951	ANTHRANILATE PHOSPHORIBOSYLTRANSFERASE-LIKE PROTEIN
Glyma.03G180900	-1.53191	-1.54221	-1.03	-1.44898	-5.36677	-6.34113	-6.55737	-7.21985	AQUAPORIN PIP2-1-RELATED
Glyma.19G179400	-2.48658	-3.45718	-2.87	-3.08018	-4.15918	-2.51913	-2.58129	-3.54102	ARABIDOPSIS THALIANA GENOMIC DNA, CHROMOSOME 5, P1 CLONE:MOK16-RELATED
Glyma.14G069600	-1.89801	-1.95238	-2.3	-2.16995	-2.50021	-2.5993	-1.7834	-2.38408	ARM REPEAT SUPERFAMILY PROTEIN
Glyma.03G154000	-1.09065	-1.97175	-1.12	-3.68247	-2.50021	-3.77067	-1.24026	-3.47938	Armadillo/beta-catenin-like repeat (Arm) // BTB/POZ domain (BTB) // HEAT repeats (HEAT_2)
Glyma.13G309300	-1.99473	-1.53735	-2.18	-1.95394	-1.79285	-1.7513	-1.55879	-2.29817	AROGENATE DEHYDRATASE/PREPHENATE DEHYDRATASE 1, CHLOROPLASTIC
Glyma.10G263400	-1.20682	-1.20991	-1.04	-1.23717	-1.71767	-2.65038	-1.23353	-1.73857	Arylformamidase / Kynurenine formamidase
Glyma.20G126800	-2.5813	-1.64982	-1.21	-1.86614	-2.15436	-2.22079	-1.47012	-2.02404	Arylformamidase / Kynurenine formamidase
Glyma.15G265500	-1.76369	-1.64982	-1.95	-1.93925	-1.47935	-1.71178	-1.82522	-1.87122	ASPARTYL PROTEASE FAMILY PROTEIN
Glyma.13G234200	-1.03912	-1.3073	-1.44	-1.4481	-1.11416	-1.28266	-1.40608	-1.39631	AUXIN RESPONSE FACTOR 3
Glyma.15G078800	-1.58499	-2.1838	-1.55	-1.78212	-1.57026	-1.87652	-1.59997	-1.68912	AUXIN RESPONSE FACTOR 3
Glyma.12G233900	-1.81752	-2.21944	-1.1	-1.71956	-2.2141	-2.21428	-1.97874	-2.24749	B-box zinc finger (zf-B_box)
Glyma.13G265000	-1.53115	-1.15816	-1.01	-1.39452	-2.04328	-1.86865	-1.76416	-2.01147	B-box zinc finger (zf-B_box)
Glyma.04G029200	-1.80851	-2.20441	-1.87	-2.6406	-1.89614	-2.09644	-1.58129	-2.0013	BEL1-LIKE HOMEODOMAIN PROTEIN 11
Glyma.03G244300	-2.14865	-2.90762	-2.32	-2.52095	-5.32375	-6.49314	-7.31921	-7.10204	Benzyl alcohol O-benzoyltransferase
Glyma.19G003100	-2.94226	-1.78733	-1.23	-2.09539	-4.83725	-5.3936	-6.84907	-5.8959	Beta-1,4-mannosyl-glycoprotein 4-beta-N-acetylglucosaminyltransferase / acetylglucosaminyltransferase III
Glyma.01G170200	-1.73877	-1.68104	-1.49	-1.84449	-1.67278	-1.79814	-1.9102	-1.95273	BETA-GALACTOSIDASE 3
Glyma.13G278600	-3.74414	-3.35026	-3.87	-7.35912	-2.38431	-2.31268	-2.84433	-2.86418	beta-glucosidase (bglB)
Glyma.15G031400	-2.71309	-3.24078	-3.19	-3.46454	-5.12265	-4.62467	-4.67322	-5.44142	beta-glucosidase (E3.2.1.21)
Glyma.19G021400	-2.50252	-2.07609	-2.99	-2.56492	-1.23652	-1.4376	-1.39945	-1.43223	BHLH TRANSCRIPTION FACTOR PRE1-RELATED
Glyma.10G263800	-1.37324	-1.7517	-1.24	-1.57689	-1.17137	-1.64765	-1.24026	-1.44238	Bilirubin oxidase
Glyma.13G052900	-2.20905	-2.38679	-2.62	-7.78702	-1.71172	-3.0337	-2.91833	-7.86027	brassinosteroid-6-oxidase 2 (CYP85A2, BR6OX2)
Glyma.19G033900	-1.97201	-1.46574	-2.13	-2.1481	-2.87678	-2.79073	-1.70382	-2.58288	brassinosteroid-6-oxidase 2 (CYP85A2, BR6OX2)
Glyma.17G163500	-1.08749	-1.55671	-1.06	-1.3013	-1.67262	-1.81131	-1.85323	-2.00161	BTB/POZ domain (BTB) // NPH3 family (NPH3)
Glyma.05G178500	-1.32385	-1.57582	-1.21	-1.57342	-4.31838	-3.15235	-3.24026	-4.59395	BTB/POZ DOMAIN-CONTAINING PROTEIN DOT3-RELATED
Glyma.08G135600	-1.08404	-2.16078	-1.42	-1.79665	-1.2358	-3.08523	-1.99468	-2.39882	BTB/POZ DOMAIN-CONTAINING PROTEIN DOT3-RELATED
Glyma.12G227800	-1.42409	-1.85763	-1.92	-1.79964	-2.94782	-3.64306	-3.2126	-3.49077	CALCIUM-BINDING EF-HAND FAMILY PROTEIN-RELATED
Glyma.18G221300	-2.99247	-3.27431	-4.87	-3.79049	-2.81707	-1.7513	-2.16626	-2.40176	CALCIUM-BINDING PROTEIN CML24-RELATED
Glyma.10G164100	-1.26296	-2.14015	-1.78	-1.98577	-3.63599	-2.59442	-2.5224	-3.0281	Calcium-responsive transcription coactivator
Glyma.05G188500	-1.58968	-1.05481	-1.38	-1.43058	-1.78834	-1.74236	-1.46653	-1.84004	carbamoyl-phosphate synthase small subunit (carA, CPA1)
Glyma.16G200100	-4.11885	-3.81975	-3.62	-4.28977	-3.62152	-3.8817	-4.91833	-4.82658	CATALYTIC/ PYRIDOXAL PHOSPHATE BINDING PROTEIN
Glyma.06G271600	-3.85115	-5.71591	-1.59	-3.74592	-2.93879	-3.1929	-2.02266	-3.0764	Cation transport protein (TrkH)
Glyma.19G066700	-1.16465	-1.70427	-1.17	-1.51373	-1.60021	-2.29674	-1.25937	-1.90546	CATION/CALCIUM EXCHANGER 1
Glyma.09G276600	-2.97806	-2.43532	-1.95	-2.53705	-3.45271	-3.16024	-3.9407	-3.67415	CBL-INTERACTING SERINE/THREONINE-PROTEIN KINASE 11
Glyma.05G158700	-1.98149	-1.27987	-1.06	-1.49924	-1.59964	-1.24229	-1.49817	-1.5506	CBL-INTERACTING SERINE/THREONINE-PROTEIN KINASE 12-RELATED
Glyma.12G074400	-5.34456	-3.07609	-3.24	-5.31268	-4.11027	-3.55308	-3.53304	-4.10043	CCT MOTIF FAMILY PROTEIN
Glyma.09G184600	-4.19808	-1.39828	-2.55	-2.57716	-5.28571	-3.40365	-4.75122	-4.81382	CCT MOTIF FAMILY PROTEIN-RELATED
Glyma.08G333800	-1.20647	-1.85928	-3.91	-2.73748	-2.57421	-1.7513	-1.50329	-3.18497	cell division control protein 6 (CDC6)
Glyma.18G066900	-2.11219	-2.01239	-1.95	-3.70348	-1.68525	-1.8817	-1.14072	-3.14153	cell division control protein 6 (CDC6)
Glyma.13G310300	-2.36105	-1.6773	-1.59	-2.30365	-2.12676	-3.4397	-2.93115	-3.09707	CELLULOSE SYNTHASE-LIKE PROTEIN B1-RELATED
Glyma.15G259600	-1.07044	-1.13123	-1.07	-1.1489	-1.31561	-1.37251	-1.15323	-1.38967	CGI-12 PROTEIN-RELATED // SUBFAMILY NOT NAMED
Glyma.18G249400	-2.5284	-1.61135	-1.14	-2.10346	-1.7035	-1.7513	-2.50329	-2.1507	CGI-12 PROTEIN-RELATED // SUBFAMILY NOT NAMED
Glyma.04G209700	-2.46736	-2.05942	-2.08	-2.25968	-1.51317	-1.71505	-1.43481	-1.65895	CGI-141-RELATED/LIPASE CONTAINING PROTEIN // SUBFAMILY NOT NAMED
Glyma.06G156300	-1.91954	-1.57582	-1.71	-2.34451	-2.1327	-1.56739	-1.48717	-2.76151	CGI-141-RELATED/LIPASE CONTAINING PROTEIN // SUBFAMILY NOT NAMED
Glyma.01G142400	-2.36977	-2.98413	-2.84	-2.95144	-5.62733	-6.90407	-7.65304	-7.12291	CHITINASE // SUBFAMILY NOT NAMED
Glyma.10G045700	-1.64774	-1.86133	-1.78	-1.80915	-2.02488	-2.26432	-1.42983	-1.82899	CHLOROPLAST-TARGETED COPPER CHAPERONE PROTEIN
Glyma.13G133600	-2.25212	-3.18587	-2.47	-3.13343	-1.43286	-2.24783	-2.2809	-2.03243	CHLOROPLAST-TARGETED COPPER CHAPERONE PROTEIN
Glyma.05G190800	-1.02263	-1.9426	-2.19	-2.25045	-2.2358	-1.86705	-1.13334	-2.13576	chromatin assembly factor 1 subunit B (CHAF1B)
Glyma.13G122100	-2.02263	-2.09728	-2.95	-2.83008	-2.5253	-2.44874	-1.72568	-2.85554	chromatin licensing and DNA replication factor 1 (CDT1)
Glyma.06G206800	-1.20213	-2.45718	-1.72	-1.937	-3.53769	-2.68906	-1.45082	-2.68272	chromosome transmission fidelity protein 4 (WDHD1, CTF4)
Glyma.09G247000	-4.08749	-3.05192	-2.13	-3.20313	-1.67262	-2.22079	-1.54636	-1.84352	CIRCADIAN PROTEIN CLOCK/ARNT/BMAL/PAS // SUBFAMILY NOT NAMED
Glyma.17G085500	-1.24266	-1.25127	-1.64	-1.74079	-1.27782	-1.58625	-2.42083	-2.00294	COPPER AMINE OXIDASE // SUBFAMILY NOT NAMED
Glyma.20G145300	-1.2993	-1.51042	-1.51	-1.63533	-2.9105	-2.8203	-2.80585	-3.45286	COPPER AMINE OXIDASE // SUBFAMILY NOT NAMED
Glyma.16G178200	-3.20028	-2.13525	-2.4	-2.77223	-4.60984	-3.51913	-4.27588	-8.46799	COPPER TRANSPORT FAMILY PROTEIN-RELATED
Glyma.10G264000	-1.31666	-3.06075	-1.75	-2.11813	-1.76686	-1.93828	-1.19466	-1.68565	COPPER TRANSPORT PROTEIN ATOX1-RELATED // SUBFAMILY NOT NAMED
Glyma.05G042600	-4.02263	-3.35026	-3.21	-7.63243	-3.11027	-4.41222	-3.50329	-7.70564	Costunolide synthase
Glyma.09G112700	-3.63714	-2.18034	-2.41	-2.73034	-2.0467	-1.71178	-1.70682	-1.94668	Cotton fibre expressed protein (DUF761)
Glyma.18G092800	-3.3115	-1.71211	-2.14	-2.34577	-2.50604	-3.27656	-2.88516	-2.949	Cotton fibre expressed protein (DUF761)
Glyma.02G238600	-2.0309	-2.04214	-1.54	-2.29418	-1.84552	-1.0452	-1.04544	-1.54012	CT120 PROTEIN // SUBFAMILY NOT NAMED
Glyma.14G207500	-2.97201	-2.01439	-2.26	-2.79818	-2.867	-3.07635	-2.72568	-3.64078	CT120 PROTEIN // SUBFAMILY NOT NAMED
Glyma.06G037700	-3.15643	-1.9426	-1.18	-2.22603	-2.61603	-3.32649	-1.56218	-2.74392	C-TERMINALLY ENCODED PEPTIDE 1
Glyma.11G052500	-2.68822	-1.49112	-1.79	-2.64565	-1.84985	-1.81611	-1.35129	-1.9315	CYCLIN-D3-2-RELATED
Glyma.13G283100	-1.0473	-2.23478	-2.53	-2.51564	-1.6755	-1.29674	-2.12478	-2.65658	CYSTEINE-RICH RECEPTOR-LIKE PROTEIN KINASE 27-RELATED
Glyma.20G139000	-2.9431	-2.66542	-2.31	-2.76988	-2.5568	-2.85862	-2.03979	-2.89508	CYSTEINE-RICH RECEPTOR-LIKE PROTEIN KINASE 28-RELATED
Glyma.07G055800	-1.36307	-1.31658	-1.02	-1.49302	-1.27667	-1.49101	-1.02984	-1.47747	CYTOCHROME B561/FERRIC REDUCTASE TRANSMEMBRANE WITH DOMON RELATED DOMAIN
Glyma.01G061100	-1.50094	-1.34543	-1.06	-1.43158	-1.12914	-1.76102	-1.44317	-1.5953	CYTOCHROME P450 78A5-RELATED
Glyma.07G220300	-1.74962	-2.3019	-1.81	-1.94656	-4.00717	-5.17121	-4.56218	-8.57832	CYTOCHROME P450 89A2-RELATED
Glyma.03G133300	-4.42876	-2.77535	-4.17	-4.15113	-2.27935	-2.48938	-3.34717	-2.89719	CYTOKININ DEHYDROGENASE 6
Glyma.11G149100	-3.34219	-2.16002	-2.46	-2.85314	-3.73468	-3.09644	-5.02685	-4.12868	CYTOKININ DEHYDROGENASE 6
Glyma.15G113300	-3.94601	-2.55671	-1.93	-3.161	-2.29668	-3.39627	-2.32641	-2.70778	dehydrogenase/reductase SDR family member 4 (DHRS4)
Glyma.14G095400	-1.48658	-1.63233	-1.05	-1.41135	-3.55607	-3.21135	-3.13334	-3.38757	Delta(8)-fatty-acid desaturase / SLD
Glyma.15G201100	-3.3069	-2.89775	-2.08	-2.8292	-3.59806	-3.50027	-2.98792	-3.51119	dimethylaniline monooxygenase (N-oxide forming) (FMO)
Glyma.13G215400	-1.28864	-1.24928	-1.09	-1.28286	-1.75479	-1.83207	-1.98872	-1.9759	divinyl chlorophyllide a 8-vinyl-reductase (DVR)
Glyma.15G097700	-1.52722	-1.3154	-1.48	-1.59786	-2.17428	-1.71178	-1.87769	-2.02853	divinyl chlorophyllide a 8-vinyl-reductase (DVR)
Glyma.09G230500	-2.45146	-2.07572	-2.19	-2.34135	-3.08799	-2.97304	-3.55165	-3.35939	DNA PHOTOLYASE
Glyma.02G286600	-1.46011	-2.93522	-2.02	-2.15426	-2.19982	-2.41222	-2.31065	-3.15137	DNA primase small subunit (PRI1)
Glyma.07G238400	-1.30601	-1.78937	-1.95	-2.09965	-1.95754	-1.89713	-1.24026	-1.79974	DNA replication licensing factor MCM2 (MCM2)
Glyma.05G129700	-1.21095	-2.29752	-2.37	-2.60956	-2.23718	-2.26637	-1.7056	-2.42087	DNA replication licensing factor MCM3 (MCM3)
Glyma.12G039200	-1.50861	-2.23478	-1.58	-2.63912	-1.71172	-2.12681	-1.22867	-2.28977	DNA replication licensing factor MCM4 (MCM4, CDC54)
Glyma.17G121000	-5.45927	-4.11859	-3.29	-4.26359	-2.05505	-1.90044	-1.99633	-2.05798	DNAJ (HSP40) HOMOLOG, SUBFAMILY A, MEMBER 3A
Glyma.04G158800	-2.46233	-1.35571	-1.22	-1.75667	-1.38004	-1.23988	-1.18461	-1.37981	Dof domain, zinc finger (zf-Dof)
Glyma.17G106200	-2.67562	-1.13525	-1.82	-1.99162	-1.38474	-1.59313	-2.19135	-1.85596	Domain of unknown function (DUF1817) (DUF1817)
Glyma.03G231400	-3.84648	-2.48632	-3.18	-3.49522	-1.19714	-1.77067	-1.89408	-1.82087	Domain of unknown function (DUF296) (DUF296)
Glyma.07G141900	-1.64898	-1.49034	-1.47	-1.60284	-3.2912	-2.73064	-3.45629	-3.28986	Domain of unknown function (DUF3527) (DUF3527)
Glyma.19G026800	-2.01781	-1.03091	-1.36	-1.58256	-1.30475	-1.71178	-1.12478	-1.46911	Domain of unknown function (DUF3598) (DUF3598)
Glyma.07G222600	-4.63226	-3.22271	-2.25	-3.46548	-2.91254	-4.60659	-1.42734	-2.77365	Domain of unknown function (DUF4283) (DUF4283)
Glyma.11G193000	-1.28013	-1.80307	-1.32	-1.46604	-1.16423	-1.26357	-1.08825	-1.25126	Domain of unknown function (DUF966) (DUF966)
Glyma.11G174500	-2.76244	-2.4636	-1.96	-2.47553	-1.77478	-1.20363	-1.21845	-1.51969	DOUBLE CLP-N MOTIF-CONTAINING P-LOOP NUCLEOSIDE TRIPHOSPHATE HYDROLASE DOMAIN-CONTAINING PROTEIN-RELATED
Glyma.18G062300	-2.12893	-2.08856	-1.41	-1.96172	-2.17027	-1.85313	-1.66903	-2.01155	DOUBLE CLP-N MOTIF-CONTAINING P-LOOP NUCLEOSIDE TRIPHOSPHATE HYDROLASE DOMAIN-CONTAINING PROTEIN-RELATED
Glyma.18G048400	-3.16465	-2.00346	-3.14	-2.83015	-3.02989	-2.65038	-1.75122	-2.6151	dUTP diphosphatase / dUTPase
Glyma.13G224400	-2.26899	-2.06486	-2.16	-2.26549	-1.04296	-1.48148	-1.78549	-1.45671	DYNAMIN-RELATED PROTEIN 4C-RELATED
Glyma.07G138900	-3.91954	-3.58842	-3.13	-5.06304	-3.19982	-1.91341	-4.00579	-3.03576	DYNEIN LIGHT CHAIN // SUBFAMILY NOT NAMED
Glyma.12G218900	-2.70381	-2.48632	-2.46	-2.76838	-5.79144	-5.35563	-5.56218	-9.18426	DYNEIN LIGHT CHAIN TYPE 1 FAMILY PROTEIN
Glyma.06G143100	-2.43966	-1.49782	-1.07	-1.64233	-2.41626	-1.8817	-2.19844	-2.26775	E3 ubiquitin-protein ligase ATL10/75/76/77/78 [EC:6.3.2.19] (ATL76S)
Glyma.14G003700	-1.88513	-1.98281	-1.2	-1.65469	-2.5253	-2.7452	-2.27908	-2.73387	E3 ubiquitin-protein ligase UHRF1 [EC:6.3.2.19] (UHRF1, NP95)
Glyma.01G033900	-2.96167	-1.74174	-1.24	-2.14453	-1.61634	-1.52806	-1.30737	-1.92216	EamA-like transporter family (EamA)
Glyma.04G251000	-3.50313	-2.43642	-2.08	-2.85668	-1.20374	-1.20559	-1.14375	-1.29709	EamA-like transporter family (EamA)
Glyma.06G123200	-3.96555	-3.92905	-1.96	-4.2064	-5.46822	-7.57596	-5.42612	-10.579	EamA-like transporter family (EamA)
Glyma.08G182700	-1.35967	-1.86282	-1.92	-2.54408	-2.69523	-1.47731	-1.50329	-2.28341	EamA-like transporter family (EamA)
Glyma.08G339700	-1.78204	-1.99221	-1.54	-2.30942	-2.08117	-1.6916	-1.25393	-1.83236	EamA-like transporter family (EamA)
Glyma.15G227700	-4.71924	-4.26453	-2.62	-9.52919	-2.30437	-2.32649	-1.26625	-2.15408	EamA-like transporter family (EamA)
Glyma.19G011300	-1.6182	-1.66418	-1.34	-1.53733	-3.18696	-5.04806	-3.82522	-3.81719	EamA-like transporter family (EamA)
Glyma.19G173800	-2.02715	-1.41536	-1.38	-1.82403	-1.87377	-2.3842	-1.5704	-2.69614	EamA-like transporter family (EamA)
Glyma.04G162600	-1.40673	-1.53246	-1.41	-1.50792	-1.29998	-1.18503	-1.60355	-1.44066	EMB
Glyma.03G154700	-1.41841	-1.49782	-1.71	-2.53604	-2.03656	-1.71178	-1.42083	-1.79461	ent-copalyl diphosphate synthase (E5.5.1.13)
Glyma.19G157000	-5.25212	-2.14167	-3.4	-5.39514	-4.33975	-5.20363	-5.27588	-9.263	ent-copalyl diphosphate synthase (E5.5.1.13)
Glyma.05G062100	-3.12813	-4.55671	-3.04	-3.70952	-2.53769	-3.20363	-2.21789	-2.84787	ETHYLENE-RESPONSIVE TRANSCRIPTION FACTOR ERF035
Glyma.05G130200	-2.68822	-2.09461	-1.5	-2.33377	-1.36081	-1.00456	-1.26228	-1.19606	Eukaryotic cytochrome b561 (Cytochrom_B561)
Glyma.04G162400	-2.79269	-2.09913	-1.97	-2.35545	-2.43286	-2.6916	-1.99633	-2.46889	EXOCYST COMPLEX PROTEIN EXO70 // SUBFAMILY NOT NAMED
Glyma.07G229000	-3.35296	-3.33965	-1.14	-2.78623	-1.33367	-3.03904	-1.76633	-2.25597	EXPANSIN-A14
Glyma.11G139100	-2.19093	-2.74227	-1.27	-2.06324	-1.29994	-1.36812	-1.21378	-1.39852	EXPANSIN-A3
Glyma.12G062700	-2.43314	-2.12879	-1.1	-2.08767	-2.77857	-2.19075	-2.06517	-2.44988	EXPANSIN-A3
Glyma.09G154100	-2.46797	-1.3073	-1.35	-1.67479	-2.28641	-2.01497	-1.62825	-2.06561	F16P17.2 PROTEIN
Glyma.13G165800	-1.44519	-1.54059	-1.22	-1.49227	-1.70275	-1.86558	-1.91338	-1.95838	F18B13.21 PROTEIN-RELATED
Glyma.10G148200	-1.05218	-1.56599	-1.74	-1.59846	-1.79877	-1.82725	-1.31065	-1.6426	F1O19.10 PROTEIN
Glyma.11G182500	-2.77346	-2.92993	-2.97	-3.13729	-1.32504	-1.04435	-1.60114	-1.37371	Fantastic Four meristem regulator (FAF)
Glyma.11G148200	-2.30761	-1.23478	-2.18	-1.98522	-3.10574	-3.35563	-2.47632	-3.28428	FASCICLIN-LIKE ARABINOGALACTAN PROTEIN 11
Glyma.05G195500	-1.20696	-2.56027	-1.39	-2.12923	-1.68691	-1.95085	-1.3713	-1.81522	Fatty acid amide hydrolase / Oleamide hydrolase
Glyma.19G161300	-2.00596	-1.57039	-1.02	-1.75146	-1.50863	-1.35223	-1.03862	-1.6411	F-box protein containing LRR
Glyma.07G212800	-1.67161	-2.54929	-2.29	-2.51154	-3.68525	-3.98976	-4.48818	-4.58451	Ferredoxin--nitrite reductase
Glyma.09G018600	-1.67315	-2.10511	-1.25	-1.73748	-3.88052	-4.92956	-3.92869	-4.60987	Ferric-chelate reductase (NADH) / NADH:Fe(3+)-EDTA reductase
Glyma.05G023700	-2.14651	-2.25316	-1.68	-2.01376	-3.09664	-3.55613	-1.77248	-2.85931	FLAVIN-CONTAINING MONOOXYGENASE FMO GS-OX-LIKE 8-RELATED
Glyma.04G074800	-2.99754	-2.35026	-1.89	-7.86102	-4.08518	-2.41222	-3.50329	-5.14244	FLOWERING-PROMOTING FACTOR 1-LIKE PROTEIN 1-RELATED
Glyma.09G246200	-1.92649	-2.04214	-1.09	-1.72459	-1.73033	-1.93417	-1.29684	-1.89263	FORMIN-RELATED // SUBFAMILY NOT NAMED
Glyma.17G161400	-3.53389	-2.12929	-2.55	-2.89214	-2.52841	-2.43225	-2.38781	-2.63846	FORMIN-RELATED // SUBFAMILY NOT NAMED
Glyma.18G246800	-2.61311	-1.80633	-2.02	-2.25856	-1.64185	-1.64589	-1.31826	-1.70209	FORMIN-RELATED // SUBFAMILY NOT NAMED
Glyma.02G303000	-2.56704	-1.82155	-1.39	-2.0385	-2.76485	-5.03731	-5.36954	-3.95096	FRUCTOSE-BISPHOSPHATE ALDOLASE-RELATED
Glyma.14G010900	-1.52506	-1.31246	-1.23	-1.45361	-2.76325	-5.40626	-4.79137	-3.98108	FRUCTOSE-BISPHOSPHATE ALDOLASE-RELATED
Glyma.03G152700	-5.43144	-2.40471	-3.71	-8.35738	-4.51907	-2.8817	-3.42083	-8.43074	Fusaric acid resistance protein-like (FUSC_2)
Glyma.15G108800	-4.03365	-4.33165	-2.13	-4.0316	-3.70624	-4.3936	-2.7834	-3.83911	GAG-POL-RELATED RETROTRANSPOSON // SUBFAMILY NOT NAMED
Glyma.06G175500	-4.55697	-3.06486	-2.26	-5.63636	-2.79661	-2.90442	-1.87252	-3.64	Galactinol--sucrose galactosyltransferase / Raffinose synthase
Glyma.03G207100	-1.52455	-1.79118	-1.4	-1.69333	-1.19714	-1.94059	-1.35573	-1.53926	GB
Glyma.11G079400	-1.83708	-1.64982	-2	-2.57192	-1.22427	-4.51913	-4.16626	-3.1823	GDSL ESTERASE/LIPASE EXL1-RELATED
Glyma.10G130200	-2.02263	-1.58543	-2.15	-1.97497	-1.61277	-1.51614	-1.72077	-1.73246	GENOMIC DNA, CHROMOSOME 3, BAC CLONE:F14O13
Glyma.18G159700	-1.47341	-1.55671	-1.21	-1.52238	-2.02047	-1.69267	-1.42929	-1.76239	GENOMIC DNA, CHROMOSOME 3, P1 CLONE: MJL12
Glyma.05G150500	-1.56904	-3.15762	-2.4	-2.53384	-1.65668	-1.63461	-1.11097	-1.47221	GENOMIC DNA, CHROMOSOME 3, P1 CLONE: MYM9
Glyma.08G107400	-1.41258	-2.04975	-1.52	-1.74414	-2.91525	-1.58119	-1.23383	-1.8497	GENOMIC DNA, CHROMOSOME 3, P1 CLONE: MYM9
Glyma.18G078200	-4.25212	-3.02833	-2.74	-3.49297	-2.01782	-2.41222	-3.03381	-2.67402	GENOMIC DNA, CHROMOSOME 3, P1 CLONE:MJG19
Glyma.10G291000	-2.84022	-2.23478	-1.75	-2.91452	-6.09778	-4.8817	-5.04761	-9.08445	GENOMIC DNA, CHROMOSOME 3, TAC CLONE:K5K13
Glyma.09G148700	-2.97201	-1.91831	-2.01	-2.50903	-1.73771	-1.11777	-1.34967	-1.37003	GENOMIC DNA, CHROMOSOME 5, P1 CLONE:MTG10
Glyma.16G200400	-3.09065	-3.86705	-2.19	-3.11814	-2.17829	-2.5505	-1.93463	-2.5076	GENOMIC DNA, CHROMOSOME 5, P1 CLONE:MTG10
Glyma.15G012100	-3.79401	-3.20002	-4.87	-4.2531	-2.88164	-2.7474	-2.70682	-3.51523	Gibberellin 3-beta-dioxygenase / Gibberellin 3-beta-hydroxylase
Glyma.09G149200	-5.76457	-3.5078	-1.99	-4.31295	-3.26724	-3.56976	-4.08825	-5.92313	Gibberellin-44 dioxygenase / Gibberellin A44 oxidase
Glyma.20G153400	-1.76952	-2.15232	-2.39	-2.18734	-3.12018	-1.79924	-2.68386	-3.02838	Gibberellin-44 dioxygenase / Gibberellin A44 oxidase
Glyma.10G104700	-1.90831	-1.54906	-1.09	-1.58279	-5.10028	-5.26637	-3.30299	-4.51977	GLUCOSYL/GLUCURONOSYL TRANSFERASES // SUBFAMILY NOT NAMED
Glyma.15G051300	-1.93404	-3.35026	-1.29	-2.0825	-3.4811	-2.31268	-2.27197	-2.84846	GLUCOSYL/GLUCURONOSYL TRANSFERASES // SUBFAMILY NOT NAMED
Glyma.18G148500	-2.05774	-1.35026	-1.21	-1.57207	-1.29737	-1.67525	-1.52929	-1.5616	GLUCOSYL/GLUCURONOSYL TRANSFERASES // SUBFAMILY NOT NAMED
Glyma.12G201700	-1.39731	-1.80736	-1.06	-1.46967	-1.80687	-2.98479	-1.84433	-2.24739	Glutamate formimidoyltransferase / Glutamate formyltransferase
Glyma.02G218300	-1.57918	-1.58248	-1.28	-1.56901	-4.05509	-3.64443	-2.79997	-3.57408	Glutamyl-tRNA reductase
Glyma.14G185700	-1.83609	-1.39436	-1.69	-1.70934	-3.91367	-3.06681	-2.98267	-3.36787	Glutamyl-tRNA reductase
Glyma.17G227700	-2.59464	-2.25186	-1.44	-2.21699	-3.15176	-1.95124	-2.07753	-2.53073	GLUTAREDOXIN-C10-RELATED
Glyma.20G118700	-1.85653	-1.40881	-1.77	-1.78803	-4.6446	-3.58625	-5.64625	-8.87842	Glycerophosphodiester phosphodiesterase / Glycerophosphoryl diester phosphodiesterase
Glyma.18G085400	-5.69863	-3.72021	-6.04	-6.49574	-4.56387	-2.10409	-3.75122	-4.04967	GLYCEROPHOSPHODIESTER PHOSPHODIESTERASE-LIKE PROTEIN-RELATED
Glyma.03G138400	-2.13866	-2.48632	-1.79	-2.24941	-1.71172	-1.18571	-1.50329	-1.66128	G-TYPE LECTIN S-RECEPTOR-LIKE SERINE/THREONINE-PROTEIN KINASE SD3-1
Glyma.15G088000	-1.03537	-1.05863	-1.14	-1.14277	-1.25229	-1.47606	-2.09765	-1.70244	HEAT SHOCK 70 KDA PROTEIN 5
Glyma.08G274200	-2.16465	-3.47764	-2.16	-2.80334	-1.48675	-1.6916	-1.93625	-1.8075	Helix-loop-helix DNA-binding domain (HLH)
Glyma.18G142600	-2.92547	-1.72021	-2.04	-2.38261	-2.59806	-2.10409	-1.80285	-2.29708	HEME-BINDING PROTEIN-RELATED // SUBFAMILY NOT NAMED
Glyma.08G357400	-4.89257	-3.48271	-3.77	-5.41784	-2.17285	-2.9597	-2.32432	-2.90443	HIGHLY SIMILAR TO RECEPTOR-LIKE PROTEIN KINASE-RELATED
Glyma.05G241600	-1.59987	-1.90174	-1.24	-1.65334	-1.19339	-1.78536	-1.22351	-1.55012	Histidine kinase / Protein kinase (histidine) // Protein-serine/threonine phosphatase / Serine/threonine specific protein phosphatase
Glyma.05G245900	-3.70897	-2.12787	-1.6	-2.82716	-2.38157	-1.41222	-1.61223	-1.97901	Homeobox domain (Homeobox)
Glyma.09G109700	-1.53969	-1.53964	-1.31	-1.51225	-1.72043	-1.0452	-1.7616	-1.64252	homeobox-leucine zipper protein (HD-ZIP)
Glyma.07G103500	-1.48658	-2.32539	-1.37	-1.80195	-1.69451	-1.85683	-2.03381	-1.93065	INACTIVE RECEPTOR KINASE RLK902-RELATED
Glyma.10G186400	-2.7605	-2.8486	-2.52	-2.84128	-2.50021	-4.04806	-3.27588	-3.3704	INORGANIC PHOSPHATE TRANSPORTER 1-4
Glyma.20G204100	-3.38188	-3.97175	-1.85	-3.49456	-4.20648	-4.0337	-2.14072	-3.99385	INORGANIC PHOSPHATE TRANSPORTER 1-4
Glyma.10G028400	-2.90881	-2.13525	-1.84	-2.64784	-3.31838	-2.1972	-3.05218	-3.44853	INOSITOL 5-PHOSPHATASE // SUBFAMILY NOT NAMED
Glyma.06G218000	-4.10951	-2.41921	-2.19	-3.68907	-4.19714	-3.94059	-4.48311	-6.33854	interferon, gamma-inducible protein 30 (IFI30, GILT)
Glyma.03G192500	-3.51717	-2.14459	-2.38	-3.50063	-2.09023	-1.27366	-1.02936	-1.89566	Iron-chelate-transporting ATPase
Glyma.18G258000	-1.53522	-3.35948	-1.64	-2.27009	-3.58221	-4.68447	-2.96608	-3.87922	Isoflavone-7-O-beta-glucoside 6''-O-malonyltransferase / Flavone/flavonol 7-O-beta-D-glucoside malonyltransferase
Glyma.19G030700	-1.05774	-2.13221	-1.3	-1.59079	-3.36776	-3.9597	-3.54768	-3.75649	Isoflavone-7-O-beta-glucoside 6''-O-malonyltransferase / Flavone/flavonol 7-O-beta-D-glucoside malonyltransferase
Glyma.10G021600	-2.08522	-1.27431	-1.28	-1.68022	-3.10574	-2.5993	-2.26748	-2.73627	KINASE INTERACTING PROTEIN 1-LIKE PROTEIN NET3C
Glyma.15G256400	-1.69391	-1.96061	-1.07	-1.64579	-1.99304	-2.47508	-1.30535	-2.12794	KINESIN HEAVY CHAIN
Glyma.08G205700	-1.41258	-2.256	-1.85	-1.99341	-1.20743	-2.13738	-1.31688	-1.58344	Kinesin-like protein
Glyma.01G096200	-2.51633	-2.09728	-2.31	-2.46439	-2.14453	-1.91823	-2.05583	-2.15789	KUNITZ FAMILY TRYPSIN AND PROTEASE INHIBITOR PROTEIN-RELATED
Glyma.13G241600	-3.05218	-2.26453	-1.78	-2.32524	-1.13981	-3.00456	-1.64269	-2.01026	Lactosylceramide 4-alpha-galactosyltransferase / Histo-blood group P(k) UDP-galactose
Glyma.02G197600	-1.26207	-1.25428	-1.02	-1.209	-2.04484	-2.84348	-2.82979	-2.57501	LATE EMBRYOGENESIS ABUNDANT HYDROXYPROLINE-RICH GLYCOPROTEIN-RELATED
Glyma.11G121700	-1.66422	-2.68545	-1.57	-2.1915	-5.02488	-5.06933	-3.67322	-5.98054	LEGHEMOGLOBIN-RELATED
Glyma.09G125900	-3.1965	-1.63588	-1.96	-2.44163	-1.44763	-1.26899	-1.04486	-1.2727	Leucine Rich Repeat (LRR_1)
Glyma.12G188100	-1.83708	-1.76847	-1.36	-1.82626	-2.33975	-2.31585	-1.75483	-2.24213	Leucine Rich Repeat (LRR_1) // Protein tyrosine kinase (Pkinase_Tyr) // Leucine rich repeat N-terminal domain (LRRNT_2)
Glyma.11G013700	-1.79616	-1.32177	-1.78	-1.74039	-1.38826	-1.31217	-1.31581	-1.48169	leucine-rich PPR motif-containing protein, mitochondrial (LRPPRC)
Glyma.03G141600	-2.06082	-2.7732	-1.34	-2.07517	-1.23091	-1.73562	-1.19396	-1.48106	LEUCINE-RICH REPEAT PROTEIN KINASE-LIKE PROTEIN
Glyma.10G197000	-1.33024	-1.02179	-1.28	-1.37639	-1.76934	-1.31323	-1.48948	-2.11734	Limit dextrinase / R-enzyme
Glyma.16G076300	-1.78524	-2.10152	-2.2	-2.32277	-1.38745	-1.08101	-1.52774	-1.37995	LONG-CHAIN-ALCOHOL OXIDASE FAO4A
Glyma.17G086500	-2.28013	-2.23478	-2.95	-4.20662	-2.36776	-4.61867	-4.24026	-7.69554	L-tryptophan---pyruvate aminotransferase (TAA1)
Glyma.09G110700	-3.53389	-3.21751	-3.21	-3.55704	-2.39913	-1.62738	-1.67322	-2.07333	L-TYPE LECTIN-DOMAIN CONTAINING RECEPTOR KINASE S.5-RELATED
Glyma.01G084800	-2.15796	-1.39637	-1.26	-1.99858	-2.09359	-2.30632	-1.89136	-2.31321	LYSINE HISTIDINE TRANSPORTER-LIKE 6
Glyma.06G047700	-1.74034	-1.16002	-1.22	-1.44158	-1.46232	-1.45901	-1.51128	-1.58406	lysophospholipase III (LYPLA3)
Glyma.10G283800	-2.45744	-1.18325	-1.05	-1.40397	-1.59398	-1.10082	-1.97722	-1.96444	MAJOR FACILITATOR PROTEIN
Glyma.09G216300	-3.11367	-2.18898	-1.93	-2.74293	-2.24194	-1.44358	-1.50329	-1.97416	MAJOR FACILITATOR PROTEIN-RELATED
Glyma.19G223000	-3.62954	-2.13525	-2.45	-3.3723	-7.30213	-6.51913	-5.91833	-10.3887	mannan endo-1,4-beta-mannosidase (MAN)
Glyma.07G156100	-1.46843	-1.54512	-1.34	-1.68869	-2.00148	-2.00301	-1.687	-2.39363	MATE EFFLUX FAMILY PROTEIN 2, CHLOROPLASTIC
Glyma.01G121700	-1.67967	-1.52037	-1.32	-1.52183	-1.80337	-2.12485	-2.15099	-2.04139	MATRIX-REMODELING-ASSOCIATED PROTEIN 8
Glyma.08G164800	-1.3558	-1.42155	-1.22	-1.43478	-3.76536	-4.84106	-4.57177	-4.51505	METAL TOLERANCE PROTEIN 10-RELATED
Glyma.07G051400	-1.41463	-1.88115	-1.36	-1.58349	-2.18816	-2.46666	-1.84171	-2.32624	Methyltransferase domain (Methyltransf_24)
Glyma.06G143400	-1.63097	-2.51232	-2.65	-2.75946	-1.79661	-1.86378	-1.44558	-2.23005	MINI-CHROMOSOME MAINTENANCE COMPLEX-BINDING PROTEIN
Glyma.09G171700	-1.66715	-2.10925	-1.42	-1.99348	-1.33975	-1.36385	-1.50329	-1.49026	MITOCHONDRIAL TRANSCRIPTION TERMINATION FACTOR FAMILY PROTEIN
Glyma.13G141500	-2.42245	-1.97175	-1.87	-2.25389	-1.12676	-1.0337	-1.10596	-1.24504	MITOCHONDRIAL TRANSCRIPTION TERMINATION FACTOR FAMILY PROTEIN
Glyma.13G224000	-1.22694	-1.16308	-1.04	-1.23308	-2.12901	-2.75847	-2.62982	-2.69999	Molecular chaperones GRP78/BiP/KAR2, HSP70 superfamily
Glyma.14G130000	-4.72944	-2.93522	-2.24	-3.56489	-5.40203	-2.99718	-4.53304	-4.5117	MOLYBDATE TRANSPORTER 1
Glyma.02G070900	-3.05774	-1.97175	-2.51	-3.1284	-2.7828	-1.84106	-1.42734	-2.59579	MYB FAMILY TRANSCRIPTION FACTOR-RELATED
Glyma.06G160500	-2.30601	-1.85146	-1.03	-1.79276	-2.78066	-1.32845	-1.70974	-2.04364	MYB TRANSCRIPTION FACTOR-RELATED
Glyma.14G214500	-2.47624	-1.73074	-2.49	-2.38324	-2.9118	-2.0337	-3.36458	-3.13283	MYB-LIKE DNA-BINDING PROTEIN MYB // SUBFAMILY NOT NAMED
Glyma.15G176000	-1.83843	-1.21276	-1.68	-1.66729	-3.73341	-3.73414	-2.76268	-3.56799	MYB-LIKE DNA-BINDING PROTEIN MYB // SUBFAMILY NOT NAMED
Glyma.12G148900	-4.18702	-2.20782	-2.13	-3.41815	-3.27465	-4.4397	-3.26883	-3.89503	NAC DOMAIN CONTAINING PROTEIN 97
Glyma.04G186300	-2.10847	-2.22329	-1.65	-2.24227	-3.66559	-3.67756	-3.13334	-3.758	NAD(P)-BINDING ROSSMANN-FOLD SUPERFAMILY PROTEIN
Glyma.05G219900	-2.53389	-2.23478	-4.15	-8.07356	-4.20648	-2.71178	-4.44189	-8.14687	NAD(P)-BINDING ROSSMANN-FOLD SUPERFAMILY PROTEIN
Glyma.15G031500	-3.48658	-2.52429	-4.98	-4.94477	-3.57421	-4.17121	-5.27588	-8.42446	NAD(P)-BINDING ROSSMANN-FOLD SUPERFAMILY PROTEIN
Glyma.02G000300	-3.18702	-2.81975	-2.85	-4.69395	-1.95273	-2.8817	-1.55576	-2.15074	NAD(P)H DEHYDROGENASE 18
Glyma.11G173700	-1.63196	-1.52429	-1.44	-1.706	-1.6352	-2.2416	-2.05681	-2.10131	NADH:ubiquinone reductase (non-electrogenic) (ndh1)
Glyma.18G061700	-1.65369	-1.57793	-1.93	-1.83133	-2.11478	-2.80981	-2.7928	-2.92876	NADH:ubiquinone reductase (non-electrogenic) (ndh1)
Glyma.10G231700	-1.29524	-1.78022	-1.25	-1.54753	-1.13255	-1.9431	-1.13318	-1.4371	NADPH OXIDASE // SUBFAMILY NOT NAMED
Glyma.09G036400	-3.98483	-3.20441	-3.21	-3.65579	-6.07246	-4.26637	-4.82522	-5.44685	Nicotianamine synthase
Glyma.09G056800	-1.42561	-1.41338	-1.11	-1.4517	-1.9118	-1.9016	-2.55774	-2.30843	NIFU-LIKE PROTEIN 3, CHLOROPLASTIC
Glyma.15G163100	-1.51829	-1.23478	-1.11	-1.45925	-3.03888	-3.0337	-2.81449	-3.7857	NIFU-LIKE PROTEIN 3, CHLOROPLASTIC
Glyma.06G109200	-1.31001	-1.96659	-2.02	-1.86213	-6.77846	-6.25094	-7.97632	-8.54707	Nitrate reductase / Respiratory nitrate reductase
Glyma.13G280000	-1.86826	-1.23478	-1.1	-1.48075	-1.56161	-2.00301	-1.48717	-1.92215	No apical meristem (NAM) protein (NAM)
Glyma.02G102600	-1.87361	-1.43832	-1.32	-1.67386	-2.92471	-2.84423	-2.32432	-2.9103	Non-specific serine/threonine protein kinase / Threonine-specific protein kinase
Glyma.05G222700	-1.07414	-1.92781	-1.16	-1.58579	-1.1233	-1.98976	-1.07483	-1.65359	Non-specific serine/threonine protein kinase / Threonine-specific protein kinase
Glyma.10G194900	-3.36105	-3.23478	-2.13	-3.56962	-2.03365	-2.12681	-1.00579	-1.87442	N-terminal C2 in EEIG1 and EHBP1 proteins (NT-C2)
Glyma.16G217100	-1.8508	-1.78498	-1.4	-1.72957	-1.86628	-1.8994	-1.88356	-2.03328	NUCLEOTIDE-DIPHOSPHO-SUGAR TRANSFERASE DOMAIN-CONTAINING PROTEIN-RELATED
Glyma.11G174100	-2.21528	-1.97175	-2.08	-3.03167	-5.11027	-1.38163	-1.96272	-3.08684	omega-3 fatty acid desaturase (delta-15 desaturase) (FAD8, desB)
Glyma.06G286700	-1.7605	-1.72905	-1.84	-1.91078	-1.84814	-2.93784	-1.2332	-2.16066	O-METHYLTRANSFERASE // SUBFAMILY NOT NAMED
Glyma.17G229000	-1.0473	-1.50397	-1.1	-1.41832	-1.22804	-1.45901	-1.60114	-1.68544	OS08G0129600 PROTEIN
Glyma.04G170500	-1.3573	-1.51858	-1.62	-1.54203	-1.00436	-1.51913	-1.48769	-1.41607	OXIDOREDUCTASE, 2OG-FE II OXYGENASE FAMILY PROTEIN // SUBFAMILY NOT NAMED
Glyma.04G211100	-2.74962	-3.48271	-3.43	-3.89528	-2.83725	-1.73731	-3.04761	-3.10634	OXIDOREDUCTASE, 2OG-FE II OXYGENASE FAMILY PROTEIN // SUBFAMILY NOT NAMED
Glyma.06G155000	-2.07154	-3.88248	-4.17	-4.54442	-2.89614	-4.26637	-5.26706	-4.97517	OXIDOREDUCTASE, 2OG-FE II OXYGENASE FAMILY PROTEIN // SUBFAMILY NOT NAMED
Glyma.15G181600	-1.90716	-2.50226	-1.64	-1.96673	-2.2358	-1.82725	-1.01519	-1.66499	Pectinesterase / Pectin methylesterase
Glyma.14G053700	-1.06032	-2.4799	-1.07	-1.53904	-2.1819	-2.04881	-1.39436	-1.79463	peroxidase (E1.11.1.7)
Glyma.09G224200	-4.53969	-3.04214	-3.71	-4.31108	-4.04236	-3.10409	-4.00579	-4.46026	PEROXISOMAL MEMBRANE PROTEIN 11B
Glyma.20G021500	-1.74208	-1.50609	-1.53	-1.69428	-1.18586	-1.72558	-1.15099	-1.4585	Phloem protein 2 (PP2)
Glyma.02G003700	-2.53662	-2.63688	-1.47	-2.54766	-1.03929	-1.69884	-1.05263	-1.45433	PHOSPHATE TRANSPORTER PHO1
Glyma.02G130200	-1.41763	-1.52429	-2.11	-1.95985	-1.7683	-1.38694	-1.80027	-1.95102	PHOSPHATE TRANSPORTER PHO1 HOMOLOG 1
Glyma.03G110600	-4.48658	-4.7791	-2.68	-7.94944	-4.57421	-4.84106	-4.56218	-8.02272	phospholipase A1 (DAD1)
Glyma.12G016300	-2.39533	-1.18325	-1.5	-2.02463	-2.0109	-1.00128	-1.50329	-1.56487	PLATZ transcription factor (PLATZ)
Glyma.03G188000	-2.76457	-1.2628	-1.56	-2.43969	-1.68227	-1.60486	-1.22318	-1.80959	PLATZ TRANSCRIPTION FACTOR FAMILY PROTEIN
Glyma.01G050100	-2.76136	-3.19058	-2.24	-2.85384	-1.22679	-3.52556	-1.78212	-2.15562	Pollen allergen (Pollen_allerg_1)
Glyma.09G021100	-6.31947	-5.39129	-5.53	-10.2818	-7.4071	-6.45324	-5.82522	-10.3553	POLYGALACTURONASE/PECTINASE
Glyma.08G252400	-2.39987	-2.59468	-2.34	-2.4929	-1.75054	-2.07167	-2.05218	-2.13216	PPR repeat (PPR) // PPR repeat family (PPR_2) // DYW family of nucleic acid deaminases (DYW_deaminase)
Glyma.19G260300	-1.76799	-2.00032	-1.34	-1.75847	-2.74871	-2.57685	-3.44189	-3.063	PPR repeat family (PPR_2)
Glyma.01G014100	-3.96555	-2.6133	-2.81	-3.66899	-3.1463	-1.1392	-1.02795	-1.74868	Predicted alpha/beta hydrolase
Glyma.07G049500	-2.04918	-1.64982	-1.16	-1.76399	-2.66732	-1.86378	-1.4589	-2.11933	Predicted RNA-binding protein (RRM superfamily) // Splicing factor 3b, subunit 4 // RNA-binding protein ETR-3 (RRM superfamily) // Spliceosomal protein snRNP-U1A/U2B
Glyma.18G228700	-1.59545	-2.00851	-1.54	-1.87694	-5.89253	-7.02466	-7.36127	-11.4296	Predicted transporter/transmembrane protein
Glyma.04G157300	-2.55697	-1.33432	-1.95	-2.25336	-1.87907	-1.50319	-1.82522	-1.83814	PREPROTEIN TRANSLOCASE SUBUNIT SCY1, CHLOROPLASTIC
Glyma.14G063200	-1.2959	-1.14863	-1.32	-1.42161	-1.68839	-3.14918	-2.03381	-2.79055	PROLINE TRANSPORTER 1-RELATED
Glyma.06G209800	-4.02263	-5.43118	-2.47	-4.18218	-1.86234	-2.90817	-1.63715	-2.32438	PROTEIN CHUP1, CHLOROPLASTIC
Glyma.17G066900	-3.90162	-2.7791	-3.21	-3.38247	-2.40429	-3.2561	-4.08825	-3.07312	PROTEIN GLUTAMINE DUMPER 1-RELATED
Glyma.08G033100	-1.83451	-2.62383	-1.77	-2.21279	-3.38157	-1.68578	-1.5506	-2.07581	PROTEIN IQ-DOMAIN 25
Glyma.17G224300	-2.84359	-2.28209	-1.71	-2.31405	-1.82431	-1.56644	-1.95395	-1.92084	Protein kinase domain (Pkinase) // Legume lectin domain (Lectin_legB) // Reverse transcriptase (RNA-dependent DNA polymerase) (RVT_2)
Glyma.11G030000	-1.9582	-2.06486	-1.8	-2.1444	-1.14537	-1.97481	-1.95228	-1.7501	Protein kinase domain (Pkinase) // Leucine Rich Repeat (LRR_1) // Leucine rich repeat N-terminal domain (LRRNT_2) // Leucine rich repeat (LRR_8)
Glyma.18G213600	-1.74962	-1.84247	-1.14	-1.57499	-1.48933	-1.06792	-1.25713	-1.30596	Protein kinase domain (Pkinase) // Leucine Rich Repeat (LRR_1) // Leucine rich repeat N-terminal domain (LRRNT_2) // Leucine rich repeat (LRR_8)
Glyma.14G047900	-1.25212	-1.02179	-2.84	-1.63987	-1.16982	-1.08375	-1.54838	-1.32034	Protein kinase domain (Pkinase) // Leucine rich repeat N-terminal domain (LRRNT_2) // Leucine rich repeat (LRR_8)
Glyma.11G206700	-2.64578	-1.8486	-2.24	-2.57829	-1.94914	-2.4631	-1.77248	-2.15151	Protein kinase domain (Pkinase) // Salt stress response/antifungal (Stress-antifung)
Glyma.18G046300	-2.42769	-1.23478	-2.65	-2.4459	-3.02989	-3.51913	-3.94808	-8.92433	Protein kinase domain (Pkinase) // Salt stress response/antifungal (Stress-antifung)
Glyma.02G246000	-1.59761	-1.81975	-1.9	-2.48048	-2.19982	-2.8817	-3.77631	-4.3712	PROTEIN KINASE FAMILY PROTEIN-RELATED
Glyma.14G216100	-3.09877	-2.98611	-3.27	-3.42745	-3.1864	-3.36999	-3.39226	-4.20678	PROTEIN KINASE FAMILY PROTEIN-RELATED
Glyma.05G030600	-1.65819	-2.01239	-1.35	-1.68991	-1.40879	-3.65931	-2.19517	-2.46815	PROTEIN NRT1/ PTR FAMILY 2.10-RELATED
Glyma.03G240700	-1.99605	-2.43409	-1.46	-2.15053	-3.00122	-2.49605	-2.24026	-2.85997	Protein of unknown function (DUF1068) (DUF1068)
Glyma.19G238000	-1.91468	-1.46611	-1.28	-1.5977	-2.87678	-1.8037	-1.4179	-2.01682	Protein of unknown function (DUF1068) (DUF1068)
Glyma.03G255700	-2.5254	-1.17338	-1.8	-1.88406	-4.4875	-3.23534	-4.02266	-5.36814	Protein of unknown function (DUF1070) (DUF1070)
Glyma.09G271500	-2.05947	-1.4799	-1.09	-1.57391	-2.05964	-1.09707	-1.55356	-1.62766	Protein of unknown function (DUF1191) (DUF1191)
Glyma.12G019200	-1.76003	-2.19731	-1.52	-1.98696	-1.61634	-1.63778	-1.7443	-1.81315	Protein of unknown function (DUF1218) (DUF1218)
Glyma.06G291300	-1.20905	-2.41359	-1.75	-2.26681	-4.29668	-7.0605	-5.50329	-10.4611	Protein of unknown function (DUF1298) (DUF1298)
Glyma.12G114900	-1.23865	-3.11859	-2.67	-2.53429	-1.46569	-1.71488	-1.90863	-1.79828	Protein of unknown function (DUF1298) (DUF1298)
Glyma.12G080800	-3.63135	-2.71478	-1.07	-2.63507	-1.93471	-2.63234	-2.26072	-2.46595	Protein of unknown function (DUF1635) (DUF1635)
Glyma.11G006300	-3.74962	-1.78733	-2.32	-2.95239	-2.61486	-1.84928	-2.29684	-2.62969	Protein of unknown function (DUF1677) (DUF1677)
Glyma.11G119200	-2.15334	-1.88429	-1.11	-1.73001	-2.78154	-3.22635	-3.50329	-3.31956	Protein of unknown function (DUF2775) (DUF2775)
Glyma.12G044400	-3.10951	-2.31279	-2.06	-2.73157	-2.71172	-2.15235	-2.58129	-2.8198	Protein of unknown function (DUF2775) (DUF2775)
Glyma.16G177800	-2.98944	-2.0696	-2.23	-2.56333	-1.78617	-1.89835	-2.3914	-2.10845	Protein of unknown function (DUF3464) (DUF3464)
Glyma.17G007100	-1.71114	-1.90616	-1.26	-1.84717	-1.34626	-1.96812	-1.20212	-1.62743	Protein of unknown function (DUF751) (DUF751)
Glyma.01G184600	-2.70522	-2.95488	-2.55	-2.75878	-3.83725	-4.12117	-4.14394	-4.21487	Protein of unknown function, DUF547 (DUF547) // Leucine-zipper of ternary complex factor MIP1 (Lzipper-MIP1)
Glyma.11G057600	-2.20905	-2.22057	-1.54	-2.52597	-5.10404	-4.36999	-3.42083	-4.94669	Protein of unknown function, DUF547 (DUF547) // Leucine-zipper of ternary complex factor MIP1 (Lzipper-MIP1)
Glyma.12G046500	-2.67923	-4.20441	-1.86	-4.01974	-3.98925	-3.6814	-1.26228	-3.4871	Protein of unknown function, DUF547 (DUF547) // Leucine-zipper of ternary complex factor MIP1 (Lzipper-MIP1)
Glyma.05G002000	-2.7527	-1.52181	-1.15	-1.89249	-2.8778	-1.91937	-2.00079	-2.39469	PROTEIN PLASTID MOVEMENT IMPAIRED 15-RELATED
Glyma.18G294100	-3.16465	-2.10048	-1.43	-2.48729	-2.90436	-1.67701	-1.14072	-2.08827	PROTEIN PLASTID MOVEMENT IMPAIRED 15-RELATED
Glyma.19G001900	-3.50918	-2.33539	-1.62	-2.67237	-2.38531	-2.13431	-1.52929	-2.15356	PROTEIN PLASTID MOVEMENT IMPAIRED 15-RELATED
Glyma.20G162800	-3.83261	-2.88248	-3.72	-4.16193	-2.84624	-2.34037	-2.56078	-2.81944	PROTEIN REVEILLE 3-RELATED
Glyma.04G071400	-1.38485	-1.7653	-1.65	-1.7201	-1.74167	-1.53775	-1.29448	-1.61936	PROTEIN TIFY 8
Glyma.18G271000	-2.83141	-2.45718	-1.71	-2.44456	-3.65601	-5.84106	-4.11473	-4.70529	Protein tyrosine kinase (Pkinase_Tyr) // Carbohydrate-binding protein of the ER (Malectin_like)
Glyma.06G171700	-1.36535	-1.51017	-1.66	-1.56184	-1.25229	-2.15709	-1.75671	-1.82491	Protein tyrosine kinase (Pkinase_Tyr) // Leucine rich repeat (LRR_8)
Glyma.17G062500	-1.40444	-1.045	-1.01	-1.21318	-2.11845	-2.40651	-2.77106	-2.56157	PROTEIN VERNALIZATION INSENSITIVE 3-RELATED
Glyma.04G148100	-1.80851	-1.31279	-1.93	-2.16382	-1.57421	-1.08523	-2.02685	-1.79113	protein xylosyltransferase (XYLT)
Glyma.17G041100	-1.3767	-1.41952	-1.3	-1.462	-1.2013	-1.6843	-1.20549	-1.49168	PROTEIN Y71H10B.1, ISOFORM C
Glyma.12G152500	-2.05218	-2.35408	-1.72	-2.1146	-1.49211	-2.46666	-1.98165	-2.11414	PURINE PERMEASE 5-RELATED
Glyma.07G011700	-2.92186	-3.06691	-2.85	-3.07354	-2.62617	-4.00333	-2.44558	-3.03661	pyridoxal phosphate phosphatase PHOSPHO2 (PHOSPHO2)
Glyma.12G099700	-4.10325	-3.48271	-3.08	-5.01617	-2.96849	-2.54467	-1.20783	-2.34902	Rab family, other (RAB)
Glyma.12G233700	-1.67677	-1.58569	-2.16	-2.09865	-7.22383	-6.17121	-6.15673	-10.3306	RECEPTOR LIKE PROTEIN 13-RELATED
Glyma.03G148800	-3.94601	-3.04214	-1.97	-4.01303	-3.22629	-2.8817	-2.14863	-3.98326	RECEPTOR-LIKE CYTOPLASMIC KINASE VIA5
Glyma.19G152100	-3.39561	-3.23478	-3.47	-4.43517	-5.0682	-3.0337	-5.34459	-5.68277	RECEPTOR-LIKE CYTOPLASMIC KINASE VIA5
Glyma.10G099400	-3.08219	-1.99086	-1.31	-2.23713	-1.94743	-1.43614	-1.24026	-1.70428	Remorin, C-terminal region (Remorin_C)
Glyma.17G078700	-1.8789	-1.99086	-3.25	-3.52159	-3.15918	-3.15235	-1.95786	-2.90132	REPLICATION PROTEIN A 70 KDA DNA-BINDING SUBUNIT
Glyma.13G046700	-1.29261	-1.21276	-1.08	-1.13308	-6.01251	-6.73414	-5.83002	-7.84182	RHOMBOID FAMILY PROTEIN
Glyma.19G047000	-3.33458	-2.45718	-3.08	-4.1981	-2.15918	-1.67113	-2.11473	-2.45734	RIBULOSE BISPHOSPHATE CARBOXYLASE SMALL CHAIN 1A, CHLOROPLASTIC-RELATED
Glyma.07G142300	-3.18351	-2.76782	-2.83	-3.07093	-1.34915	-1.93165	-1.53848	-1.6928	RING/FYVE/PHD ZINC FINGER-CONTAINING PROTEIN
Glyma.18G192900	-2.88955	-2.59735	-2.24	-2.59977	-2.97718	-2.46666	-1.99925	-2.54342	RING/FYVE/PHD ZINC FINGER-CONTAINING PROTEIN
Glyma.17G091600	-1.98666	-3.25863	-1.41	-2.22843	-1.42221	-1.73562	-1.07879	-1.49873	RING-H2 FINGER PROTEIN ATL46
Glyma.19G161600	-1.62638	-1.37451	-1.09	-1.53433	-1.22498	-1.53775	-1.22036	-1.46046	RNA SPLICING PROTEIN MRS2, MITOCHONDRIAL // SUBFAMILY NOT NAMED
Glyma.16G107900	-2.07154	-1.87221	-1.77	-2.26651	-2.42221	-2.2561	-2.68772	-2.80983	ROP GUANINE NUCLEOTIDE EXCHANGE FACTOR 14
Glyma.11G225200	-1.45839	-2.53735	-1.54	-2.11032	-3.17829	-2.80575	-1.64951	-2.9568	ROP GUANINE NUCLEOTIDE EXCHANGE FACTOR 5-RELATED
Glyma.03G098300	-1.82624	-1.53246	-1.26	-1.64803	-1.88787	-1.50696	-1.52976	-1.81013	S100 CALCIUM-BINDING PROTEIN
Glyma.16G134000	-3.93724	-2.23478	-2.79	-2.9863	-3.15041	-3.51913	-4.50329	-4.05074	Salicylate carboxymethyltransferase / Salicylate O-methyltransferase
Glyma.07G051700	-2.37276	-1.36603	-1.25	-1.73907	-2.10892	-1.85683	-2.16626	-2.22218	SAUR family protein (SAUR)
Glyma.13G205000	-3.3758	-2.64982	-1.71	-2.72263	-2.59468	-1.81869	-1.93582	-2.2879	Senescence regulator (Senescence_reg)
Glyma.15G107700	-4.03614	-2.22271	-3.02	-3.23652	-4.12377	-4.02163	-4.4314	-4.39718	Senescence regulator (Senescence_reg)
Glyma.08G192300	-2.45416	-1.03091	-1.54	-1.5762	-1.38979	-1.51913	-1.69006	-1.60692	SERINE/THREONINE-PROTEIN KINASE RIO // SUBFAMILY NOT NAMED
Glyma.01G132000	-1.24531	-1.4844	-2.1	-1.65922	-1.88934	-1.47596	-1.9469	-1.8318	SERINE/THREONINE-PROTEIN KINASE WNK WITH NO LYSINE -RELATED // SUBFAMILY NOT NAMED
Glyma.17G090000	-1.13664	-2.66612	-2.02	-2.31497	-1.22427	-2.01758	-3.02875	-2.46307	SERINE-THREONINE PROTEIN KINASE // SUBFAMILY NOT NAMED
Glyma.08G312000	-4.35843	-4.57463	-1.56	-3.41911	-8.35295	-7.63659	-6.1375	-8.45494	shikimate O-hydroxycinnamoyltransferase (E2.3.1.133, HCT)
Glyma.18G113100	-1.78809	-2.41433	-1.25	-1.90958	-2.08518	-2.54755	-2.25638	-2.40209	shikimate O-hydroxycinnamoyltransferase (E2.3.1.133, HCT)
Glyma.09G134900	-3.12307	-2.4844	-2.74	-3.07609	-2.27782	-1.06093	-1.21495	-1.65934	SOLUTE CARRIER FAMILY 13 MEMBER // SUBFAMILY NOT NAMED
Glyma.13G165700	-2.27318	-2.3019	-3.18	-2.8993	-1.19089	-1.84928	-1.22499	-1.47826	solute carrier family 29 (equilibrative nucleoside transporter), member 1/2/3 (SLC29A1_2_3, ENT1_2_3)
Glyma.09G063000	-3.58419	-3.48632	-2.37	-3.09261	-3.29331	-2.96332	-2.50329	-2.94621	spermine oxidase (SMOX, PAO5)
Glyma.15G169600	-3.09877	-3.96141	-2.04	-2.93917	-1.60144	-2.18686	-1.4918	-1.86518	spermine oxidase (SMOX, PAO5)
Glyma.04G159600	-2.33458	-2.19272	-2.31	-2.44004	-2.1812	-2.3053	-1.8073	-2.09123	SQUAMOSA PROMOTER-BINDING-LIKE PROTEIN 15-RELATED
Glyma.02G215700	-1.83627	-1.94644	-2.74	-2.27333	-1.84373	-3.21003	-2.8519	-2.61635	Stromelysin 1 / Transin
Glyma.16G173500	-2.0007	-1.47085	-1.56	-1.70483	-2.33345	-3.06119	-3.26883	-2.95043	S-TYPE ANION CHANNEL SLAH2-RELATED
Glyma.04G102800	-1.41947	-2.35026	-1.88	-2.0358	-2.26609	-4.73414	-2.87252	-3.40789	SUGAR TRANSPORT PROTEIN 5
Glyma.07G218800	-3.07154	-2.97175	-1.95	-3.79305	-3.15918	-3.0337	-2.56218	-7.66382	SULFATE TRANSPORTER 3.3-RELATED
Glyma.20G100600	-1.50346	-1.59387	-1.56	-1.65779	-2.56307	-2.3214	-1.64003	-2.40449	SWI/SNF-RELATED CHROMATIN BINDING PROTEIN // SUBFAMILY NOT NAMED
Glyma.04G023700	-2.71241	-2.09317	-1.77	-2.26778	-1.94759	-2.75779	-2.45438	-2.3963	Thaumatin family (Thaumatin)
Glyma.13G025800	-1.31993	-1.69713	-1.52	-1.5492	-3.05964	-2.85862	-2.50329	-2.8513	Thymidine kinase
Glyma.03G081900	-1.61288	-1.08231	-1.31	-1.43188	-1.61124	-1.69766	-1.71156	-1.79101	TRANSCRIPTION FACTOR AS1
Glyma.17G095000	-2.02556	-1.71591	-1.59	-2.00613	-1.7088	-1.49246	-1.25052	-1.65694	TRANSCRIPTION FACTOR BHLH79
Glyma.17G093600	-1.32308	-1.98542	-1.04	-1.76809	-2.13061	-2.26977	-1.42612	-2.29528	transcription factor E2F7/8 (E2F7_8)
Glyma.04G135400	-4.20905	-1.72511	-1.69	-2.55919	-2.20922	-1.27249	-2.14072	-2.04681	Transcription factor GT-2 and related proteins, contains trihelix DNA-binding/SANT domain
Glyma.11G156700	-3.42204	-2.53735	-1.06	-2.53012	-2.50967	-1.4618	-1.63454	-1.96698	Transcription factor GT-2 and related proteins, contains trihelix DNA-binding/SANT domain
Glyma.15G234100	-1.94517	-1.40471	-1.18	-1.64557	-2.28656	-1.55977	-1.63454	-1.90061	Transcription factor GT-2 and related proteins, contains trihelix DNA-binding/SANT domain
Glyma.02G022300	-2.06156	-1.04074	-1.33	-1.50243	-1.32067	-1.17824	-1.06299	-1.28122	Transcription factor HEX, contains HOX and HALZ domains
Glyma.15G063000	-1.53929	-1.05581	-1.15	-1.45395	-6.05319	-6.4397	-5.61877	-10.1472	TRANSCRIPTION FACTOR ILR3-RELATED
Glyma.04G170600	-2.54548	-2.25863	-2.48	-2.57749	-3.89614	-2.32059	-3.03934	-3.13049	TRANSCRIPTION FACTOR TCP14
Glyma.17G064400	-3.10325	-3.47425	-1.96	-3.40042	-1.25229	-2.0337	-1.53724	-1.76203	Trans-feruloyl-CoA synthase / Trans-feruloyl-CoA synthetase
Glyma.02G302300	-1.35107	-1.23478	-1.09	-1.32982	-1.71172	-2.0337	-2.66556	-1.87355	TRANSMEMBRANE PROTEIN
Glyma.18G130900	-2.30601	-2.64982	-1.53	-2.33883	-1.52691	-2.38985	-1.82522	-2.03395	TWO-COMPONENT RESPONSE REGULATOR ARR15-RELATED
Glyma.19G013500	-2.19613	-1.04671	-1.46	-1.73581	-1.1233	-1.2082	-1.42734	-1.39696	U-BOX DOMAIN-CONTAINING PROTEIN 40
Glyma.14G073800	-1.0887	-1.66477	-1.37	-1.47558	-1.81788	-2.06376	-1.86388	-2.10662	U-BOX DOMAIN-CONTAINING PROTEIN 5
Glyma.10G225900	-5.11885	-2.70872	-4.71	-4.65319	-1.88455	-1.77067	-2.42083	-1.77849	Uncharacterized membrane protein
Glyma.20G166100	-5.24147	-3.53735	-3.28	-4.10819	-1.80554	-2.92123	-1.43618	-2.05223	Uncharacterized membrane protein
Glyma.09G217900	-2.89646	-3.37229	-2.89	-3.65408	-1.33201	-1.50824	-1.69594	-1.58215	Uncharacterized protein family, UPF0114 (UPF0114)
Glyma.07G262500	-3.67562	-2.20622	-2.21	-2.87897	-2.38474	-1.31124	-1.46147	-1.84852	Voltage-dependent anion channel (SLAC1)
Glyma.12G153600	-2.90762	-2.52019	-2.44	-2.70721	-2.52132	-1.77479	-1.90701	-2.28719	VQ motif (VQ)
Glyma.17G103300	-2.74962	-2.19414	-2.76	-2.98533	-3.57421	-3.84106	-2.37776	-3.39277	Weak chloroplast movement under blue light (WEMBL)
Glyma.03G211900	-1.11219	-1.72511	-1.06	-2.06696	-1.83725	-2.59442	-2.42929	-3.94261	wee1-like protein kinase (WEE1)
Glyma.08G053700	-2.62409	-3.89775	-3.21	-6.92271	-2.71172	-2.9597	-2.50329	-6.99569	WUSCHEL-RELATED HOMEOBOX 1-RELATED
Glyma.06G324300	-1.30035	-2.61024	-1.44	-1.90287	-2.57121	-5.10218	-2.95732	-3.60208	X-BOX TRANSCRIPTION FACTOR-RELATED // SUBFAMILY NOT NAMED
Glyma.07G003800	-1.62932	-2.46611	-2.31	-2.26299	-1.19089	-2.8817	-2.08339	-2.2782	Xyloglucan 4-glucosyltransferase
Glyma.06G074400	-1.19213	-2.64982	-1.89	-2.07163	-1.65828	-1.71178	-1.25536	-1.71409	zinc-finger of the FCS-type, C2-C2 (zf-FLZ)
Glyma.14G130800	-1.60944	-1.62181	-1.25	-1.65139	-2.28203	-1.79924	-2.54282	-2.68281	zinc-finger of the FCS-type, C2-C2 (zf-FLZ)
Glyma.01G227500	-1.26619	-1.21652	-1.41	-1.48065	-1.61686	-2.30596	-1.54077	-1.84041
Glyma.02G008100	-1.41841	-1.17707	-1.12	-1.37638	-1.56263	-1.51913	-1.20073	-1.5266
Glyma.02G015000	-3.72944	-1.50397	-2.51	-2.73865	-1.75818	-1.26637	-1.10053	-1.4594
Glyma.02G121400	-3.80851	-1.64982	-2.06	-2.43785	-2.89614	-2.51913	-2.86586	-2.92857
Glyma.02G305500	-3.11885	-2.33788	-2.97	-2.91234	-1.03656	-2.7624	-1.13132	-1.70442
Glyma.03G071500	-1.33458	-2.79278	-2.18	-2.43329	-2.42221	-2.85473	-1.77248	-2.49913
Glyma.04G005600	-2.35135	-2.70872	-1.59	-2.256	-3.87956	-4.35563	-3.47292	-4.62352
Glyma.04G024500	-2.14554	-1.24477	-1.57	-1.85194	-2.08879	-1.53413	-1.46722	-1.78737
Glyma.04G185000	-2.16738	-1.84096	-1.83	-2.06708	-1.19089	-1.56188	-1.95435	-1.72741
Glyma.05G026000	-1.98908	-1.64982	-1.15	-1.8264	-1.85432	-1.29674	-1.61877	-1.76933
Glyma.05G103900	-3.3573	-3.08278	-2	-2.80222	-1.79285	-1.21874	-1.37776	-1.44088
Glyma.05G143000	-2.70655	-4.37774	-4.68	-3.72461	-1.42221	-2.98027	-1.51779	-1.89866
Glyma.05G219100	-2.16465	-1.99378	-1.68	-2.07902	-2.79285	-3.17121	-2.63715	-2.9932
Glyma.06G005300	-1.08522	-1.37565	-1.77	-1.46553	-2.65828	-2.55308	-2.06517	-2.49407
Glyma.06G065400	-4.48658	-3.38679	-4.87	-4.4162	-3.72622	-2.33326	-2.58129	-3.02813
Glyma.06G131000	-3.61311	-1.78733	-2.25	-2.87902	-5.28571	-3.58625	-5.00579	-9.35738
Glyma.06G284400	-1.6427	-2.41536	-1.85	-2.2749	-2.53769	-1.79924	-1.72568	-2.12585
Glyma.07G148600	-1.45006	-2.31279	-1.16	-1.72462	-1.73033	-1.84423	-1.11097	-1.84463
Glyma.07G209200	-1.22629	-1.0238	-1.04	-1.23423	-2.48385	-1.45253	-2.13406	-2.17772
Glyma.07G246500	-1.3294	-2.53735	-1.51	-1.73888	-2.1233	-1.92123	-1.31426	-1.82548
Glyma.08G099000	-5.35448	-5.35026	-4.53	-8.60689	-1.53522	-2.60486	-1.36579	-8.68028
Glyma.08G118300	-3.26152	-2.54599	-2.04	-2.62063	-2.81863	-4.77787	-3.07033	-4.61368
Glyma.08G299600	-6.55697	-2.55671	-3.34	-4.09317	-3.6446	-2.20363	-4.11996	-4.13756
Glyma.08G339600	-1.55422	-1.67367	-2.79	-2.18284	-2.47835	-2.05755	-1.89561	-2.37049
Glyma.08G356200	-3.10951	-3.97175	-1.25	-2.81674	-3.19714	-2.15924	-1.85323	-2.8109
Glyma.08G357300	-1.55511	-1.06973	-1.62	-1.47956	-2.45988	-1.94882	-2.12478	-2.33166
Glyma.09G056600	-1.93019	-1.52429	-2.38	-2.04245	-2.11736	-1.84928	-3.21378	-2.40769
Glyma.09G068900	-1.84915	-1.52429	-1.07	-1.67667	-4.15918	-2.17121	-2.72568	-3.44508
Glyma.09G147500	-1.83996	-1.96393	-1.28	-1.78478	-1.63541	-2.23534	-1.74615	-1.94283
Glyma.10G015500	-1.95015	-1.96518	-1.36	-1.77259	-3.87067	-4.67921	-5.28173	-4.6008
Glyma.10G211100	-1.85497	-2.70045	-1.17	-1.99105	-1.31457	-3.24783	-1.27588	-1.9082
Glyma.10G214600	-2.16465	-3.01906	-1.79	-2.31426	-4.57421	-4.66597	-4.67322	-7.91037
Glyma.12G024100	-2.00596	-1.11695	-1.01	-1.42183	-1.59109	-2.94444	-1.47292	-1.97444
Glyma.12G204600	-1.33943	-1.54599	-1.25	-1.55743	-2.6641	-2.07743	-1.42083	-2.30754
Glyma.14G007800	-3.86509	-4.6271	-2.12	-3.56553	-1.14537	-3.36713	-1.95075	-2.14452
Glyma.15G112200	-1.69427	-1.70229	-1.22	-1.64733	-1.4507	-1.1972	-1.17109	-1.38674
Glyma.15G137400	-4.91285	-3.87864	-3.78	-4.40661	-2.60816	-2.29674	-1.53051	-2.24959
Glyma.15G149700	-2.79692	-2.23478	-1.66	-2.32746	-1.50604	-1.5963	-1.08825	-1.42485
Glyma.15G162800	-3.5045	-2.72782	-1.27	-2.35485	-1.1327	-3.63778	-1.91833	-2.09891
Glyma.15G247900	-2.11461	-1.35764	-1.14	-1.62426	-1.96124	-1.15656	-1.75963	-1.72272
Glyma.16G094000	-6.34456	-6.79957	-3.21	-6.43747	-6.4322	-6.86152	-5.82522	-9.92458
Glyma.17G163400	-3.56268	-1.39525	-1.93	-2.50346	-1.77585	-1.84423	-2.35296	-2.16114
Glyma.17G177000	-4.62409	-5.14167	-2.87	-6.05319	-4.71172	-5.20363	-2.58129	-4.90002
Glyma.17G233100	-2.3156	-2.26126	-1.76	-2.23082	-1.68334	-1.68578	-1.87526	-1.9504
Glyma.18G052600	-4.49557	-4.45718	-5.51	-9.20929	-3.41328	-2.1972	-2.80097	-3.22595
Glyma.18G090300	-3.78356	-3.38679	-2.49	-3.91273	-2.35662	-1.86378	-1.65529	-2.23968
Glyma.18G173300	-2.86509	-3.60402	-2.67	-4.42972	-2.36776	-3.66597	-3.96272	-4.59083
Glyma.18G279700	-2.76457	-2.54291	-1.97	-2.51817	-1.8522	-1.95278	-2.7834	-2.22947
Glyma.18G280000	-1.91954	-2.5078	-1.85	-2.11491	-1.42221	-1.7624	-1.38963	-1.64479
Glyma.18G289200	-4.26419	-3.38318	-2.27	-3.32612	-2.57421	-3.1821	-1.56218	-2.54489
Glyma.19G032500	-1.30679	-1.19256	-1.26	-1.33021	-1.40907	-1.51201	-2.1289	-1.75598
Glyma.19G140900	-2.12813	-3.35026	-1.21	-2.41918	-2.21576	-3.41222	-1.76633	-2.51976
Glyma.19G193300	-1.63414	-1.3417	-1.54	-1.56392	-1.83725	-1.85617	-1.31522	-1.83406
Glyma.20G095900	-1.71485	-2.5078	-2	-2.23624	-2.60984	-1.98479	-2.03381	-2.3115
Glyma.20G177300	-1.70071	-2.02328	-2.19	-2.10076	-1.69523	-2.22274	-3.06808	-2.30078

## Sheet: GROUP 3 - up WD and down WE
Supplementary File 2C - Differentially expressed genes that are up-regulated in response to water deficit (WD) and down-regulated in response to water excess (WE) conditions.
GeneName	log2fdc Gfold DH R1	log2fdc Gfold DH R2	log2fdc Gfold DH R3	log2fdc EdgeR DH R4	log2fdc Gfold EH R1	log2fdc Gfold EH R2	log2fdc Gfold EH R3	log2fdc EdgeR EH R4	Annotation
Glyma.01G036000	4.78228	3.86263	4.41	4.3648	-2.74414	-2.6997	-2.15099	-2.61462	N-hydroxythioamide S-beta-glucosyltransferase / Uridine diphosphoglucose-thiohydroximate glucosyltransferase
Glyma.02G029900	4.65013	3.66128	3.38	3.8363	-2.04236	-4.86828	-3.86319	-3.95321	N-hydroxythioamide S-beta-glucosyltransferase / Uridine diphosphoglucose-thiohydroximate glucosyltransferase
Glyma.03G261800	1.99423	2.25384	2.12	2.1127	-6.16218	-4.60902	-6.73851	-6.27415	MYB-related transcription factor LHY (LHY)
Glyma.01G063700	2.17483	1.59719	2.36	2.00093	-1.867	-1.6945	-1.3255	-1.84487	SBP domain (SBP)
Glyma.02G211600	2.77395	2.98438	3.63	3.25584	-2.19982	-1.97481	-1.85693	-4.01333	OVARIAN CANCER GENE-2 PROTEIN-RELATED // SUBFAMILY NOT NAMED
Glyma.02G233300	2.06448	1.83561	2.13	2.03981	-1.37567	-2.84106	-2.24026	-2.37104
Glyma.02G250700	2.0112	1.98938	2.14	2.22427	-4.74414	-3.83279	-4.39406	-6.8175	REGULATOR OF CHROMOSOME CONDENSATION REPEAT-CONTAINING PROTEIN
Glyma.02G296300	2.03243	1.62856	2.44	2.0496	-2.25647	-2.87684	-2.40627	-2.73435	FIMBRIN-1-RELATED
Glyma.04G050700	2.24359	2.28348	2.24	2.2943	-1.72261	-1.50185	-1.12983	-1.85141	N-MYC DOWNREGULATED-LIKE 3 PROTEIN
Glyma.06G317000	4.90615	2.26772	2.87	3.18094	-3.02488	-4.8817	-3.07587	-4.81059	NAD DEPENDENT EPIMERASE/DEHYDRATASE // SUBFAMILY NOT NAMED
Glyma.07G030000	1.1364	1.75228	2.13	1.60876	-3.75213	-5.10409	-3.39638	-4.65938	stearoyl-CoA desaturase (delta-9 desaturase) (SCD, desC)
Glyma.07G039900	2.67447	1.69396	2.19	2.13409	-1.02545	-1.75292	-1.54365	-1.58593	LIPOXYGENASE 3, CHLOROPLASTIC-RELATED
Glyma.08G212900	1.68725	2.14904	2.27	1.98429	-4.15041	-4.57967	-3.49468	-4.41395	ACYL-COA DESATURASE
Glyma.10G048500	2.55582	2.66334	2.97	2.83403	-2.38979	-3.75617	-2.67322	-8.91773	PROTEIN REVEILLE 4-RELATED
Glyma.10G210600	2.85726	1.81966	2.33	2.31684	-2.54507	-2.31268	-2.01025	-2.35791	B3 DNA binding domain (B3) // Auxin response factor (Auxin_resp)
Glyma.11G106300	2.52534	2.18689	2.05	2.24617	-1.77116	-2.83072	-2.68567	-2.57007	MAJOR FACILITATOR FAMILY PROTEIN
Glyma.11G158200	2.018	2.6021	3.14	2.53288	-3.60101	-5.9597	-3.08825	-4.36968	GENOMIC DNA, CHROMOSOME 3, P1 CLONE: MQC3
Glyma.11G251800	2.22316	1.60257	2.06	1.94059	-2.67182	-3.79924	-3.67322	-3.55323
Glyma.12G012000	1.42953	1.85667	2.42	1.83656	-1.80977	-2.16697	-1.80815	-2.0742	METALLOPHOSPHOESTERASE DOMAIN-CONTAINING PROTEIN
Glyma.12G076800	2.92281	2.62103	2.49	2.72198	-1.36776	-1.42798	-1.04608	-1.26544	CYCLIC NUCLEOTIDE-GATED ION CHANNEL 15-RELATED
Glyma.12G205100	2.0663	1.79341	2.34	2.05567	-3.42221	-5.54467	-3.47904	-4.52619	L-TYPE LECTIN-DOMAIN CONTAINING RECEPTOR KINASE VII.1-RELATED
Glyma.13G234500	2.99681	2.48344	2.62	2.66641	-1.76325	-1.85862	-2.41018	-2.18215	GLUTAREDOXIN-C9
Glyma.13G256400	2.58667	2.37456	2.03	2.27705	-1.10028	-2.00128	-2.60864	-2.61621	PROTEIN EXECUTER 1, CHLOROPLASTIC
Glyma.13G368700	1.79228	1.8337	2.11	1.89737	-1.33975	-1.65931	-1.00579	-1.53899	CIRCADIAN PROTEIN CLOCK/ARNT/BMAL/PAS // SUBFAMILY NOT NAMED
Glyma.14G002500	2.03698	1.67668	2.46	2.04471	-1.42221	-1.16549	-1.83889	-1.63552	UDP-GLYCOSYLTRANSFERASE 82A1
Glyma.14G017400	2.0379	1.78217	2.34	2.09931	-1.9822	-2.4618	-1.76633	-2.40337	FIMBRIN-1-RELATED
Glyma.14G048200	2.56178	1.75192	2.03	2.09343	-1.78572	-2.31004	-1.56603	-2.46755	PROPROTEIN CONVERTASE SUBTILISIN/KEXIN // SUBFAMILY NOT NAMED
Glyma.14G066000	1.71651	1.51245	2.29	1.79206	-4.00048	-4.36713	-3.45749	-5.28457	REGULATOR OF CHROMOSOME CONDENSATION REPEAT-CONTAINING PROTEIN
Glyma.14G080100	3.96088	2.8447	3.36	3.43541	-2.29668	-4.29674	-2.61877	-3.23707	MITOGEN-ACTIVATED KINASE KINASE KINASE // SUBFAMILY NOT NAMED
Glyma.14G173600	1.89424	1.38121	3.02	2.05983	-3.83725	-2.65038	-2.24026	-7.40407	Leucine Rich Repeat (LRR_1) // Leucine rich repeat N-terminal domain (LRRNT_2) // Leucine rich repeat (LRR_8)
Glyma.15G008300	2.22237	2.36256	2.14	2.22405	-1.7828	-1.98479	-3.37776	-2.75869
Glyma.15G166800	3.64573	3.13635	2.5	3.03767	-1.75479	-2.51913	-2.04386	-2.25399	Helix-loop-helix DNA-binding domain (HLH)
Glyma.16G176800	2.35046	2.71393	2.24	2.42211	-1.23091	-1.40692	-2.61347	-1.81444	Leucine Rich Repeat (LRR_1) // Leucine rich repeat N-terminal domain (LRRNT_2) // Leucine rich repeat (LRR_8)
Glyma.17G047700	3.43834	2.87374	2.73	2.95786	-1.81028	-2.29674	-2.38963	-3.07735	PROTEIN TIFY 10A-RELATED
Glyma.18G034600	2.92967	3.94036	3.32	3.36449	-3.46174	-4.23534	-3.44189	-8.43831	REGULATOR OF CHROMOSOME CONDENSATION REPEAT-CONTAINING PROTEIN
Glyma.20G162600	1.68515	1.35529	2.23	1.69208	-5.13493	-2.6034	-2.77248	-3.39948	BETA-CAROTENE 3-HYDROXYLASE 1, CHLOROPLASTIC-RELATED

## Sheet: GROUP 4 - down WD and up WE
Supplementary File 2D - Differentially expressed genes that are down-regulated in response to water deficit (WD) and up-regulated in response to water excess (WE) conditions.
GeneName	log2fdc Gfold DH R1	log2fdc Gfold DH R2	log2fdc Gfold DH R3	log2fdc EdgeR DH R4	log2fdc Gfold EH R1	log2fdc Gfold EH R2	log2fdc Gfold EH R3	log2fdc EdgeR EH R4	Annotation
Glyma.10G093100	-1.70897	-3.14167	-2.27	-2.85587	3.20339	3.29223	4.25799	3.55748	TRANSCRIPTION FACTOR BHLH117-RELATED
Glyma.12G135000	-1.98568	-1.36352	-1.37	-1.57139	2.83357	2.5673	2.75367	2.78472	thiamine thiazole synthase (THI4, THI1)
Glyma.14G083000	-2.11574	-2.67957	-1.17	-2.42202	1.54078	2.37395	2.79375	2.1919	COLD REGULATED PROTEIN 27
Glyma.17G242100	-2.20028	-1.97175	-1.78	-2.6908	1.99996	2.72711	2.72906	2.23833	COLD REGULATED PROTEIN 27
Glyma.20G148900	-2.23994	-1.64982	-2.89	-2.8984	1.3245	3.35739	2.0513	2.10751	Homocysteine S-methyltransferase
Glyma.02G283500	-2.19542	-2.16078	-1.94	-2.15896	1.83625	2.91886	1.83191	1.99343	HXXXD-TYPE ACYL-TRANSFERASE-RELATED
Glyma.03G022800	-1.95721	-1.64982	-1.85	-2.08031	1.56565	1.82428	1.90367	1.68854	CALCIUM-BINDING PROTEIN CML24-RELATED
Glyma.06G196200	-1.65942	-1.25389	-1.4	-1.59306	1.53498	1.67692	2.01503	1.6871	pseudo-response regulator 1 (TOC1, APRR1)
Glyma.09G275300	-1.88955	-1.02019	-1.31	-1.51359	1.16578	1.64245	1.72007	1.22285	RING-H2 FINGER PROTEIN ATL45-RELATED
Glyma.10G276700	-1.6919	-2.49112	-4.46	-2.65243	2.03989	2.21069	2.10676	2.02433	UNCHARACTERIZED NODULIN-LIKE PROTEIN // SUBFAMILY NOT NAMED
Glyma.11G130600	-2.47208	-2.9956	-2.01	-3.31182	1.15178	1.52741	1.70699	1.40177	lysine-specific demethylase 8 [EC:1.14.11.27] (KDM8, JMJD5)
Glyma.11G204700	-1.38256	-2.58842	-1.24	-1.94675	1.3461	1.93459	2.0485	1.74858	Protein kinase domain (Pkinase) // Salt stress response/antifungal (Stress-antifung)
Glyma.12G060200	-1.41619	-2.02833	-2.13	-1.93594	1.53012	1.90971	1.99421	1.67292	Myb-like DNA-binding domain (Myb_DNA-binding)
Glyma.12G208800	-1.60857	-1.86773	-1.67	-1.7825	1.03011	1.109	1.20962	1.03536	TRANSCRIPTION FACTOR TCP10-RELATED
Glyma.13G009300	-1.10916	-1.01906	-1.23	-1.18915	1.45899	1.80163	1.85219	1.66079	ZINC FINGER PROTEIN CONSTANS-LIKE 10-RELATED
Glyma.16G208400	-1.43928	-1.24846	-1.49	-1.54957	1.50189	1.26074	1.4891	1.38321	CHLORIDE CHANNEL PROTEIN CLC-C
Glyma.19G063100	-3.76952	-2.17338	-2.24	-3.09571	1.06568	1.76466	2.08167	1.60846	PROTEIN DNJ-19
